# Supplementary material for: Insights for crystal mush storage utilizing mafic enclaves from the 2011–12 Cordón Caulle eruption
Source: Sci Rep. 2022 Jun 13;12:9734. doi: 10.1038/s41598-022-13305-y (PMC9192606; doi:10.1038/s41598-022-13305-y)
Supplement: Supplementary file 1 — Supplementary Information 1. [file 41598_2022_13305_MOESM1_ESM.xlsx]

## Sheet: 1A_XRF+ICP-MS
ESM 1A. XRF whole-rock analyses
	Unnormalized Major Elements (Weight %):												Unnormalized Trace Elements (ppm):
Sample	SiO2	TiO2	Al2O3	FeO*	MnO	MgO	CaO	Na2O	K2O	P2O5	Sum	LOI %	Ni	Cr	Sc	V	Ba	Rb	Sr	Zr	Y	Nb	Ga	Cu	Zn	Pb	La	Ce	Th	Nd	U	sum tr.	in %	sum m+tr	M+Toxides	w/LOI	if Fe3+
Enclave Analyses
PCC-18-14A	51.4611	0.679757	18.4128	7.10015	0.144734	7.16957	11.6913	2.47676	0.571723	0.134781	99.8427	0	57.0845	247.883	36.6175	178.916	168.246	15.0575	444.26	61.8375	16.4415	1.455	15.8595	39.3335	58.879	6.014	10.1365	21.049	1.164	12.998	1.455	1394.69	0.139469	99.9821	100.022	100.022	100.81
PCC-18-15A	49.9226	0.640302	17.9966	8.56776	0.155525	9.30564	10.1512	2.36681	0.547255	0.130077	99.7837	0	113.15	135.46	26.9175	167.373	156.17	14.155	445.133	56.4055	14.744	1.358	15.4715	38.4605	67.318	4.8015	7.372	20.564	1.067	11.64	2.134	1299.7	0.12997	99.9137	99.9489	99.9489	100.9
PCC-18-15C	51.0361	0.740542	18.3114	8.63624	0.159221	7.07011	10.1064	2.69327	0.609	0.139365	99.5017	0	45.8325	95.836	27.9845	198.413	174.551	15.3425	448.431	61.6435	16.587	1.358	16.2475	29.488	72.8955	8.2935	9.0695	17.557	1.6975	10.573	1.3095	1253.11	0.125311	99.627	99.6605	99.6605	100.619
PCC-18-16	51.1634	0.756512	18.1926	8.17087	0.152709	6.49832	11.3231	2.62477	0.553191	0.136383	99.5718	0	33.551	149.518	37.3425	212.696	166.676	14.7165	452.015	60.5877	16.2825	1.21575	15.9022	45.4612	68.6595	7.78025	9.426	20.079	0.973	11.8675	1.2655	1326.02	0.132602	99.7044	99.7414	99.7414	100.648
PCC-18-17A-1	50.6556	0.707539	18.4241	8.34189	0.154899	7.50638	10.6235	2.56781	0.539386	0.130593	99.6517	0	57.477	132.202	30.282	190.856	162.435	14.544	447.713	58.261	15.876	0.588	15.582	37.975	67.522	4.998	7.81925	18.13	0.539	10.437	2.695	1275.93	0.127593	99.7793	99.8142	99.8142	100.74
PCC-18-17A-2	51.1668	0.721051	18.3329	8.13603	0.155912	7.06729	10.6298	2.64966	0.576717	0.136349	99.5725	0	49.4532	135.953	30.9562	195.439	170.773	14.6677	444.236	60.7323	16.7757	1.16825	16.338	41.721	66.6155	5.541	10.2375	17.4518	1.45825	11.9635	0.73125	1292.21	0.129221	99.7017	99.7371	99.7371	100.64
PCC-18-17D-1	51.0115	0.672409	20.241	7.05958	0.133736	5.97787	11.267	2.57858	0.54404	0.132985	99.6188	0	49.3837	126.75	27.105	173.404	170.576	14.3727	476.044	60.9862	16.2338	1.51125	16.8188	48.5063	60.3037	5.07	8.19	18.6225	1.31625	11.115	2.09625	1288.41	0.128841	99.7476	99.782	99.782	100.566
PCC-18-17D-3	51.4249	0.788964	18.4422	8.04309	0.152725	5.97313	11.519	2.68283	0.555316	0.135369	99.7175	0	27.055	149.756	38.1735	226.581	168.473	14.9945	449.957	61.2745	16.381	1.267	17.6495	58.1095	64.107	5.0225	9.071	15.8925	0.829	12.1375	2.143	1338.87	0.133887	99.8513	99.8891	99.8891	100.782
PCC-16-01a	50.1279	0.66557	18.569	8.02082	0.14729	7.92739	10.4711	2.67059	0.55199	0.12402	99.2758	0	85.9	131.7	28.4	171.1	162.9	12.838	467	57.3475	15.5	2	16.3	35.1	66.6	5.4	8.9	19.5	1.3	9.1	0.8	1297.69	0.129769	99.4055	99.4405	99.4405	100.331
PCC-16-01b	50.608	0.67852	18.5592	8.01195	0.14668	7.7653	10.2951	2.56372	0.58237	0.12978	99.3406	0	86.1	126.3	27.7	171.8	173.5	13.916	465.3	60.5955	15.8	1.6	16.6	37.6	67.6	5.3	8.9	21.5	1	12.4	0.7	1314.21	0.131421	99.472	99.5071	99.5071	100.396
PCC-16-01e	50.1459	0.650668	21.154	6.99066	0.129165	5.69611	11.5652	2.42428	0.464112	0.11683	99.337	0	53.559	126.621	23.76	173.349	158.004	12.416	502.722	55.275	14.553	1.782	17.028	55.242	61.38	4.851	7.128	15.345	1.683	7.524	2.079	1294.3	0.12943	99.4664	99.5009	99.5009	100.277
PCC-16-01i	51.7936	0.843906	18.4276	8.23183	0.155955	5.59296	10.5946	2.89467	0.619463	0.143867	99.2985	0	27.621	104.841	33.858	230.472	195.525	15.326	457.677	69.747	19.008	2.475	17.523	61.479	72.468	5.049	7.326	19.503	1.287	11.583	0.594	1353.36	0.135336	99.4338	99.4707	99.4707	100.384
PCC-16-02a	52.4585	0.899177	17.6784	8.49227	0.162427	5.54854	10.4919	2.97863	0.686959	0.150932	99.5477	0	22.9505	111.108	36.839	241.522	203.501	17.0805	438.325	76.8	20.1925	2.2655	17.8285	57.524	73.875	5.516	9.5545	25.3145	1.773	14.381	0.591	1376.94	0.137694	99.6854	99.7233	99.7233	100.666
PCC-16-02b	49.9399	0.607991	19.271	7.27819	0.135162	7.55488	11.7827	2.30517	0.474209	0.109729	99.4589	0	68.0635	203.6	31.0275	168.632	139.181	11.4835	474.671	50.9	13.8885	2.167	14.381	36.248	58.509	4.137	4.6295	12.017	1.97	8.865	0	1304.37	0.130437	99.5893	99.6262	99.6262	100.434
PCC-16-02k	52.7632	0.91221	17.8724	8.42588	0.16117	5.2819	10.2776	3.08316	0.74071	0.15804	99.6763	0	22.3	100.8	35.2	240.7	223.7	18.424	441.9	80.388	21.5	3	18.6	50.6	75.2	6.3	12.2	20.4	1	14.3	1.3	1387.81	0.138781	99.8151	99.8527	99.8527	100.788
PCC-16-03a	52.0331	0.8278	18.0969	8.25591	0.158474	5.96463	10.3754	2.91981	0.676282	0.154275	99.4626	0	31.9395	110.445	33.83	218.701	198.502	16.4775	445.959	73.225	19.9	2.189	17.2135	42.4865	74.227	5.373	6.567	23.084	2.189	14.6265	1.2935	1338.23	0.133823	99.5964	99.6328	99.6328	100.549
PCC-16-03b	51.1274	0.626401	21.2859	6.53472	0.123785	5.25823	11.3371	2.60183	0.405465	0.115137	99.4159	0	49.841	122.238	23.049	161.343	177.596	11.4835	498.114	66.6	15.8585	2.4625	16.548	15.563	60.7745	4.4325	6.107	16.2525	0.8865	9.259	1.6745	1260.08	0.126008	99.5419	99.5751	99.5751	100.3
PCC-16-04	69.7775	0.66638	14.1332	4.02526	0.11514	0.5915	2.10855	5.2451	2.76696	0.12704	99.5566	0	2.3	1.4	12.4	13.5	708.2	71.834	162.7	325.409	55.3	10.1	18.9	18.3	81.3	23.8	31.2	67.3	8.8	33.5	2.3	1648.54	0.164854	99.7215	99.7542	99.7542	100.201
PCC-16-06a	52.2215	0.878495	18.1038	8.39133	0.16121	5.64514	10.3885	3.00544	0.693396	0.150504	99.6393	0	26.5665	96.913	33.9295	234.621	199.697	16.77	450.934	73.023	19.104	1.99	16.517	57.0135	76.9135	7.363	5.8705	17.2135	1.99	12.736	1.592	1350.76	0.135076	99.7744	99.811	99.811	100.742
PCC-16-06f	52.146	0.873616	18.1555	8.37907	0.161264	5.64286	10.286	2.99646	0.691263	0.150587	99.4826	0	28.0725	93.969	32.9975	234.43	201.531	16.8875	451.13	73.6	19.4045	2.364	17.2375	60.3805	78.012	6.107	10.5395	24.428	2.2655	12.805	1.379	1367.54	0.136754	99.6194	99.6563	99.6563	100.586
PCC-16-07	49.5789	0.552974	20.8742	6.57556	0.117652	6.50024	12.1352	2.24205	0.450113	0.100079	99.1269	0	96.921	169.785	29.007	154.44	142.857	10.573	541.827	47.436	12.771	2.277	15.939	564.498	50.292	6.237	7.425	12.771	1.188	8.514	0	1874.76	0.187476	99.3144	99.3641	99.3641	100.094
PCC-16-08	50.6347	0.733884	18.4633	8.4402	0.153394	8.02527	9.66447	2.69033	0.609912	0.142569	99.5581	0	96.53	93.575	24.3295	189.416	175.625	14.1855	478.119	62	15.563	2.0685	15.169	44.916	70.526	5.319	8.1755	18.124	1.576	10.1455	0.788	1326.15	0.132615	99.6907	99.7256	99.7256	100.663
Rhyolite Analyses
PCC-16-09	69.6811	0.650501	14.0855	4.02157	0.113947	0.577687	2.05667	5.23287	2.77623	0.121251	99.3173	0.0331126	2.189	0	12.8355	13.731	708.739	71.955	160.096	327.038	55.2225	9.6515	18.8055	18.507	82.4855	23.9795	28.258	67.7595	8.557	36.5165	1.592	1647.92	0.164792	99.4821	99.5148	99.5479	99.9943
PCC-16-10	69.8063	0.673517	14.1342	4.05971	0.11482	0.592515	2.09734	5.23535	2.76685	0.128888	99.6095	0	2.178	0	13.365	14.355	708.84	71.101	162.36	325.921	55.341	9.801	18.414	18.315	82.566	23.562	30.096	69.201	8.811	34.848	2.475	1651.55	0.165155	99.7746	99.8074	99.8074	100.258
ICP-MS analyses
Sample	La ppm	Ce ppm	Pr ppm	Nd ppm	Sm ppm	Eu ppm	Gd ppm	Tb ppm	Dy ppm	Ho ppm	Er ppm	Tm ppm	Yb ppm	Lu ppm	Ba ppm	Th ppm	Nb ppm	Y ppm	Hf ppm	Ta ppm	U ppm	Pb ppm	Rb ppm	Cs ppm	Sr ppm	Sc ppm	Zr ppm
Enclave Analyses
PCC-18-14A	9.41932	19.7729	2.66449	11.767	3.06669	1.03802	3.1683	0.519317	3.24876	0.656764	1.79238	0.257212	1.59481	0.251433	167.891	1.38747	1.81748	16.7772	1.69982	0.125883	0.437605	5.59683	13.1379	0.841208	452.225	37.2529	62.0632
PCC-18-15A	8.32628	17.6338	2.39919	10.5942	2.71002	0.937012	2.75607	0.458802	2.88052	0.591659	1.57443	0.228055	1.42881	0.223264	154.428	1.27983	1.5387	14.8904	1.55737	0.107316	0.406364	4.42058	12.443	0.761236	457.123	27.2613	56.3152
PCC-18-15C	8.5864	18.69	2.53095	11.3513	2.95535	1.01411	3.05273	0.50565	3.17961	0.639987	1.76115	0.257618	1.62911	0.238179	172.147	1.36593	1.69572	16.3802	1.72123	0.108934	0.43375	8.01655	13.8158	0.888966	458.839	28.3543	62.9349
PCC-18-16	8.48244	18.5203	2.52214	11.3039	3.01876	1.02873	3.16491	0.529157	3.2486	0.662386	1.82952	0.254055	1.62948	0.245978	162.66	1.29971	1.57422	16.5862	1.69748	0.111133	0.416344	7.26037	12.4955	0.804005	456.767	38.3898	60.1522
PCC-18-17A-1	7.80896	17.1156	2.35778	10.6546	2.82362	0.946995	2.88326	0.485089	3.03446	0.616116	1.6473	0.239276	1.52032	0.237143	158.984	1.23156	1.54928	15.3819	1.57757	0.10274	0.400124	4.38913	12.047	0.761626	449.289	30.5136	57.5376
PCC-18-17A-2	8.15364	17.9866	2.45614	11.1677	2.99546	1.03175	3.1099	0.532212	3.18841	0.643605	1.74836	0.25573	1.62203	0.291694	168.039	1.33028	1.6575	16.4511	1.66088	0.117523	0.517447	4.85083	13.0037	0.913537	450.068	31.4417	60.8014
PCC-18-17D-1	7.99731	17.5994	2.42091	10.808	2.87666	0.981544	3.02985	0.501743	3.08187	0.635352	1.75321	0.242519	1.57243	0.247714	169.176	1.37027	1.67261	15.8851	1.69987	0.110595	0.424116	4.48805	12.7292	0.813561	486.649	27.8533	61.5048
PCC-18-17D-3	7.86662	17.6512	2.46059	11.1328	3.03625	1.04726	3.25999	0.540323	3.3872	0.670336	1.86279	0.26538	1.66547	0.251706	165.078	1.24288	1.58707	17.107	1.6991	0.106478	0.406025	4.72275	12.5945	0.773514	450.537	39.5536	60.6341
PCC-16-01a	7.11877	16.0229	2.24786	10.2397	2.66844	0.972658	2.77915	0.450679	2.8651	0.595895	1.6056	0.231483	1.41814	0.2157	160.686	1.23096	1.4716	14.8624	1.45845	0.109783	0.388437	4.45675	12.1927	0.762625	467.93	28.4743	54.7479
PCC-16-01b	7.37708	16.7736	2.35107	10.6276	2.77212	0.988275	2.88356	0.480802	2.91881	0.607564	1.661	0.241448	1.50071	0.228079	169.833	1.30236	1.53087	15.5387	1.54852	0.115031	0.414928	4.64203	13.2338	0.779593	465.978	28.036	57.6365
PCC-16-01e	6.76819	15.3149	2.15858	9.92364	2.52435	0.918855	2.71075	0.438307	2.75813	0.56653	1.53893	0.22547	1.41895	0.214274	154.358	1.0861	1.40597	14.5138	1.468	0.109475	0.370935	4.44808	11.3328	0.690606	504.942	25.4079	53.0769
PCC-16-01i	8.38897	19.1774	2.71362	12.2341	3.22653	1.13437	3.48764	0.568549	3.5535	0.718247	2.00865	0.289556	1.79076	0.276157	191.155	1.44559	1.81353	18.4727	1.89894	0.131352	0.462187	4.55767	14.6951	0.909776	463.598	35.0755	68.4342
PCC-16-02a	9.0605	20.8998	2.96046	13.4365	3.64778	1.21333	3.70024	0.627453	3.90248	0.79786	2.183	0.325209	1.97685	0.307775	202.821	1.59598	1.99177	20.3083	2.10438	0.144729	0.49568	5.44725	16.4052	1.00285	445.014	38.8283	75.3784
PCC-16-02b	6.12238	14.2271	1.99219	9.10755	2.53257	0.880632	2.56168	0.425874	2.7205	0.556064	1.45619	0.210822	1.3127	0.202822	138.193	1.05491	1.23411	13.6128	1.33652	0.0988444	0.343676	4.11203	10.7467	0.671098	479.235	32.6958	48.4002
PCC-16-02k	9.45231	21.6388	3.03194	13.8381	3.71015	1.2282	3.84721	0.639005	3.994	0.814895	2.24277	0.327535	2.04116	0.296346	212.923	1.70923	2.17978	20.8667	2.20502	0.159626	0.5355	5.92819	17.51	1.13135	446.145	36.7266	80.1247
PCC-16-03a	8.86424	20.1467	2.80353	12.7824	3.42909	1.17577	3.60034	0.595997	3.63881	0.734168	2.01011	0.303919	1.86258	0.286629	200.462	1.55038	1.92639	19.1198	1.98375	0.143668	0.490713	5.62999	15.4161	0.921592	446.55	34.5915	71.836
PCC-16-03b	7.72004	17.3332	2.43093	10.7542	2.75808	0.949739	2.90329	0.480287	2.99154	0.603711	1.64956	0.246941	1.55319	0.232734	177.867	1.40321	1.80986	15.5393	1.70779	0.13284	0.444202	4.54676	9.97951	0.824404	501.558	23.6083	64.6963
PCC-16-04	31.8267	70.0674	9.17873	37.9336	8.9643	1.80301	8.76178	1.56426	9.88261	2.0744	6.01492	0.904836	5.87919	0.913629	721.896	8.97675	9.21978	54.7804	8.98448	0.592902	2.38561	22.5449	71.2313	4.5994	160.693	13.078	336.372
PCC-16-06a	8.78753	20.212	2.81981	12.9194	3.44741	1.16914	3.60608	0.591187	3.67879	0.775124	2.10576	0.30312	1.88979	0.302842	199.055	1.50421	1.91908	19.2626	2.0003	0.143848	0.497908	5.73292	15.8645	0.9353	452.019	35.7346	72.111
PCC-16-06f	8.82347	20.0657	2.84854	12.834	3.47109	1.18711	3.60596	0.611229	3.6595	0.765558	2.08564	0.306508	1.87145	0.293858	198.314	1.49924	1.913	19.3172	1.96098	0.137316	0.492148	5.79444	15.8916	0.933995	454.788	34.859	72.4205
PCC-16-07	5.82969	13.3161	1.89313	8.60099	2.30756	0.89206	2.37637	0.397731	2.45797	0.499668	1.35729	0.190168	1.17148	0.189325	141.44	0.926199	1.10781	12.4964	1.21897	0.0981262	0.327374	5.78871	10.533	0.648204	548.937	29.8019	44.1211
PCC-16-08	7.70153	17.5741	2.49827	11.1272	2.93978	1.0414	3.01531	0.49849	3.05799	0.619464	1.70779	0.250899	1.56056	0.218664	174.767	1.32617	1.60191	15.9277	1.60591	0.117932	0.43623	5.06548	14.0524	0.829487	486.036	24.9654	59.6999
Rhyolite Analyses
PCC-16-09	31.571	69.9877	9.17419	37.9009	9.11863	1.8277	8.78494	1.56544	9.93297	2.08326	6.02967	0.91318	5.87147	0.94329	720.024	8.84129	9.21126	54.5823	8.95385	0.596939	2.37897	22.8563	70.6881	4.70719	157.8	12.9579	336.976
PCC-16-10	31.7828	70.1938	9.22018	37.9106	9.00773	1.81006	8.86629	1.54275	9.84695	2.10605	6.01553	0.909487	5.83391	0.91877	722.438	8.89103	9.25541	54.4675	8.98094	0.600373	2.38521	22.5074	70.5863	4.67015	159.235	13.2077	335.93

## Sheet: 1B_EMP Conditions
ESM 1B. Electron Microprobe Run Conditions and Standards
Plagioclase / Glass Conditions
Element	Na STD_NAM	Mg STD_NAM	Al STD_NAM	Si STD_NAM	Ba STD_NAM	Ti STD_NAM	Mn STD_NAM	Fe STD_NAM	Cl STD_NAM	K STD_NAM	Ca STD_NAM	Sr STD_NAM	P STD_NAM	S STD_NAM
Standard	Albite Amelia P-103 (S1-1)	Forsterite Shankland syn P-658 (S1-6)	Spinel MgAl2O4 Taylor 7	Wollastonite Gates (S1-12)	Barite Taylor 46	TiO2 GRR (S1-21)	Mn Olivine RDS P-1087 (S1-8)	Fe2O3 Elba Hematite P-238 (S1-25)	Tugtupite Na4BeAlSi4O12Cl (S2-34)	Orthoclase, Madagascar GRR78 (S2-1)	Wollastonite Gates (S1-12)	SrTiO3 Taylor 36	Apatite (Fluor) Durango, (S1-32) NMNH 104021	Anhydrite Taylor 18
Oliv / Pyx / Oxide Conditions
Element	Na STD_NAM	Mg STD_NAM	Al STD_NAM	Si STD_NAM	Ti STD_NAM	V STD_NAM	Fe STD_NAM	P STD_NAM	Ca STD_NAM	Cr STD_NAM	Mn STD_NAM	Ni STD_NAM
Standard	Albite Amelia P-103 (S1-1)	Forsterite Shankland syn P-658 (S1-6)	Anorthite, Alaska (S1-2) NMNH 137041	Wollastonite Gates (S1-12)	TiO2 GRR (S1-21)	Vanadium Taylor 22	Fe2O3 Elba Hematite P-238 (S1-25)	Apatite (Fluor) Durango, (S1-32) NMNH 104021	Wollastonite Gates (S1-12)	Cr2O3 P-585 (S1-22)	Mn Olivine RDS P-1087 (S1-8)	Ni Olivine syn P-877 (S1-9)

## Sheet: 1C_EMP Plag
ESM 1C. WUSTL electron microprobe plagioclase data in oxide weight percent.
Type KEY
plg: plagioclase phenocrysts in enclave
pm: microlite of plagioclase
pr: plagioclases phenocrysts in rhyolite host near boundary of enclave
SAMPLE	Type	Na2O	MgO	Al2O3	SiO2	BaO	FeO	K2O	CaO	SrO	P2O5	TOTAL	An content (mol%)
PCC-18-13B_plg1	plg	0.901418	0.095904	35.1137	44.8389	0.029156	0.418473	0.012481	18.7097	0.08508	-0.00702	100.198	91.9134
PCC-18-13B_plg1	plg	1.25476	0.070861	34.4678	45.3625	0.025278	0.527346	0.01887	18.0576	0.09491	-0.00142	99.8784	88.732
PCC-18-13B_plg10	plg	0.901904	0.07875	35.018	44.3029	0.054199	0.423031	0.016469	18.6995	0.098058	0.003467	99.5963	91.884
PCC-18-13B_plg10	plg	0.913438	0.093114	34.9774	44.5686	0.051422	0.414264	0.011685	18.804	0.090721	-0.00172	99.923	91.8573
PCC-18-13B_plg10	plg	1.40683	0.128434	34.2048	45.6636	0.062216	0.474357	0.024393	17.9175	0.098073	0.004647	99.9848	87.435
PCC-18-13B_plg11	plg	0.924631	0.083583	34.9573	44.6708	0.008826	0.421398	0.009567	18.7039	0.102609	0.000146	99.8827	91.7374
PCC-18-13B_plg11	plg	1.17659	0.113664	34.531	45.038	0.029232	0.44415	0.01911	18.2028	0.097339	-0.00233	99.6495	89.4279
PCC-18-13B_plg12	plg	1.18758	0.095148	34.5015	45.1536	0.051406	0.594202	0.013153	18.3548	0.103972	-0.00458	100.051	89.4505
PCC-18-13B_plg12	plg	1.21166	0.090594	34.4573	45.1942	-0.01069	0.585415	0.007951	18.2272	0.086839	0.004038	99.8544	89.2209
PCC-18-13B_plg13	plg	6.62444	0.029754	26.4224	57.1842	0.042736	0.419002	0.259988	8.85494	0.131835	-0.00439	99.9649	41.863
PCC-18-13B_plg13	plg	6.89581	0.034177	26.1345	57.6321	0.032035	0.406309	0.277293	8.44454	0.118668	0.007671	99.9831	39.7325
PCC-18-13B_plg14	plg	0.904371	0.095347	35.1214	44.7664	0.010268	0.420071	0.01357	18.7454	0.102215	-0.00483	100.174	91.8977
PCC-18-13B_plg14	plg	0.915983	0.088602	35.0136	44.436	0.051223	0.434542	0.011057	18.7217	0.12617	-0.0049	99.7941	91.8071
PCC-18-13B_plg15	plg	1.19369	0.088802	34.473	45.1339	0.060354	0.462588	0.02684	18.2229	0.095648	0.002258	99.76	89.2624
PCC-18-13B_plg15	plg	1.59188	0.130806	34.0366	46.0205	0.035392	0.502684	0.026293	17.7223	0.099997	0.002119	100.169	85.8876
PCC-18-13B_plg2	plg	1.23309	0.071381	34.4814	45.1552	0.023622	0.539995	0.015981	18.1926	0.087375	-0.00092	99.7998	88.9916
PCC-18-13B_plg2	plg	1.3704	0.132248	34.2328	45.6578	0.004277	0.461086	0.020404	17.9763	0.108758	0.004222	99.9682	87.7728
PCC-18-13B_plg3	plg	0.878526	0.082608	34.952	44.4984	0.025911	0.460592	0.015771	18.6502	0.093051	0.011327	99.6684	92.0599
PCC-18-13B_plg3	plg	1.10207	0.106327	34.6234	45.2957	0.067404	0.457549	0.019829	18.4132	0.119866	0.002487	100.208	90.1233
PCC-18-13B_plg4	plg	0.948039	0.0933	34.8407	44.7126	0.027653	0.407613	0.012659	18.5513	0.099466	0.004177	99.6975	91.467
PCC-18-13B_plg4	plg	0.98734	0.089897	34.7355	44.8076	0.053228	0.420498	0.002822	18.4903	0.11702	-0.00056	99.7037	91.1734
PCC-18-13B_plg5	plg	0.874811	0.080392	35.0102	44.8475	0.024547	0.421918	0.012981	18.6592	0.105239	0.007618	100.044	92.109
PCC-18-13B_plg5	plg	1.02111	0.107796	34.646	45.1465	0.030582	0.45718	0.020098	18.3759	0.090276	0.007375	99.9028	90.7558
PCC-18-13B_plg6	plg	1.05104	0.095758	34.6799	45.2591	0.068862	0.424181	0.010595	18.4753	0.101358	-0.00499	100.161	90.6101
PCC-18-13B_plg6	plg	1.1319	0.11274	34.5694	45.2073	-0.00896	0.427549	0.024813	18.2695	0.081338	0.002809	99.8184	89.7881
PCC-18-13B_plg7	plg	0.912103	0.089727	35.0354	44.6526	0.096948	0.411534	0.006434	18.7571	0.095761	-0.0006	100.057	91.8775
PCC-18-13B_plg7	plg	1.04834	0.088856	34.867	44.7535	0.021981	0.445187	0.010665	18.4725	0.09004	-0.00566	99.7924	90.6301
PCC-18-13B_plg8	plg	0.949365	0.100285	35.0908	44.5888	0.02733	0.407723	0.00375	18.7534	0.109558	-0.00292	100.028	91.5879
PCC-18-13B_plg8	plg	1.10599	0.099495	34.6285	45.0718	0.019236	0.424672	0.012694	18.3352	0.097312	-0.00031	99.7946	90.0917
PCC-18-13B_plg9	plg	0.83454	0.084341	35.082	44.5373	0.048452	0.377457	0.012262	18.8958	0.119295	-0.00162	99.9898	92.533
PCC-18-13B_plg9	plg	0.982262	0.094136	34.9193	44.5312	0.024524	0.435908	0.012595	18.6799	0.116003	0.002657	99.7984	91.2443
PCC-18-15A_plg1	plg	1.15343	0.053547	34.7872	44.9412	0.024386	0.505159	0.013628	18.4787	0.102447	0.006763	100.066	89.7801
PCC-18-15A_plg10	plg	1.16614	0.093569	34.7805	44.9482	0.04346	0.48834	0.009116	18.499	0.100973	0.001754	100.131	89.7133
PCC-18-15A_plg10	plg	1.71136	0.086408	33.9513	46.0598	0.027242	0.571984	0.025098	17.5466	0.109406	0.001022	100.09	84.8753
PCC-18-15A_plg11	plg	1.22127	0.057782	34.6964	44.9485	0.007975	0.508485	0.011006	18.4032	0.102582	0.003054	99.9601	89.2219
PCC-18-15A_plg11	plg	1.84989	0.081895	33.6046	46.3703	0.014951	0.574213	0.025724	17.3459	0.111754	0.009347	99.9885	83.6991
PCC-18-15A_plg12	plg	1.76378	0.076154	33.6916	46.495	0.037902	0.560031	0.025169	17.3788	0.114073	0.002693	100.145	84.3609
PCC-18-15A_plg12	plg	1.95837	0.09035	33.3517	46.7364	0.028217	0.589022	0.034963	17.0506	0.114493	-0.00096	99.9531	82.6251
PCC-18-15A_plg13	plg	2.06172	0.102564	33.3258	46.9669	0.040092	0.517392	0.026379	16.8699	0.086155	1e-05	99.9968	81.7648
PCC-18-15A_plg13	plg	4.36261	0.110243	29.4615	51.7518	0.01556	0.814308	0.152583	12.7656	0.1235	0.006963	99.5647	61.2496
PCC-18-15A_plg14	plg	1.17358	0.041982	34.7827	44.974	0.023778	0.454793	0.015624	18.3946	0.09885	0.001818	99.9618	89.5684
PCC-18-15A_plg14	plg	1.61757	0.053616	34.1059	46.1051	0.03019	0.518574	0.009442	17.7418	0.1044	0.003517	100.29	85.7911
PCC-18-15A_plg2	plg	1.08126	0.08666	34.9357	45.0043	0.01054	0.445696	0.010828	18.5201	0.123812	0.009374	100.228	90.3876
PCC-18-15A_plg3	plg	1.21647	0.077703	34.9536	45.1126	0.079787	0.505088	0.009768	18.4204	0.109982	0.000796	100.486	89.2747
PCC-18-15A_plg3	plg	1.4235	0.075164	34.5026	45.6798	0.046886	0.572473	0.012475	18.2012	0.115682	-0.00073	100.629	87.5392
PCC-18-15A_plg4	plg	1.14293	0.081302	34.7403	45.1323	0.043949	0.451665	0.01128	18.3319	0.106681	7.3e-05	100.042	89.8024
PCC-18-15A_plg4	plg	1.40174	0.072236	34.3527	45.781	0.026955	0.586105	0.021419	17.8955	0.11419	0.001191	100.253	87.4759
PCC-18-15A_plg5	plg	1.39698	0.063437	34.248	45.6099	0.039295	0.645621	0.023884	17.9764	0.123894	0.007885	100.135	87.5495
PCC-18-15A_plg6	plg	1.34269	0.058644	34.494	45.5468	0.062365	0.512526	0.011247	18.0762	0.117414	-0.00185	100.22	88.0935
PCC-18-15A_plg6	plg	1.92305	0.083578	33.3585	46.754	0.044932	0.586606	0.032159	16.9936	0.113451	0.002338	99.8922	82.8476
PCC-18-15A_plg7	plg	1.44988	0.083214	34.2538	45.4399	0.047114	0.475827	0.021604	17.8351	0.095072	0.009326	99.7109	87.0661
PCC-18-15A_plg8	plg	1.53302	0.078976	34.1724	45.4971	0.032664	0.581636	0.022206	17.8631	0.104561	-0.002	99.8837	86.4467
PCC-18-15A_plg8	plg	1.79226	0.095398	33.5786	46.2805	0.02331	0.602259	0.019827	17.239	0.120667	0.003984	99.7557	84.0685
PCC-18-15A_plg9	plg	2.06677	0.093419	33.0322	47.2063	0.006771	0.617351	0.032516	16.712	0.131545	0.007677	99.9066	81.5587
PCC-18-15A_plg9	plg	4.26439	0.098441	29.566	51.8216	0.054923	0.844708	0.120189	12.9832	0.119415	-0.00528	99.8676	62.2899
PCC-18-15C_plg1	plg	1.70243	0.117469	33.2073	46.0389	0.053369	0.448865	0.026582	17.0005	0.108169	-0.00319	98.7003	84.5255
PCC-18-15C_plg1	plg	4.92529	0.07377	28.4619	52.849	0.044217	0.64784	0.135364	11.3815	0.13596	0.013113	98.668	55.6401
PCC-18-15C_plg2	plg	4.01168	0.108879	29.7449	50.822	0.048948	0.778692	0.083796	13.1414	0.120828	0.001641	98.8627	64.102
PCC-18-15C_plg3	plg	2.53811	0.138911	32.1966	47.88	0.025312	0.46455	0.051223	15.6737	0.099893	0.002482	99.0708	77.1052
PCC-18-15C_plg3	plg	4.25721	0.092326	29.6067	51.3466	0.078016	0.717615	0.092594	12.736	0.12718	0.003147	99.0573	61.9751
PCC-18-15C_plg4	plg	1.13797	0.090561	34.5757	44.8168	0.052187	0.475694	0.015085	18.1414	0.092401	0.007058	99.4048	89.726
PCC-18-15C_plg4	plg	4.1156	0.100454	29.9016	50.9646	0.05461	0.728386	0.090494	13.1451	0.143807	-0.00286	99.2418	63.5013
PCC-18-15C_plg5	plg	1.64997	0.128198	33.7271	45.8751	0.023116	0.511678	0.031991	17.2696	0.099366	-0.00198	99.3141	85.0991
PCC-18-15C_plg5	plg	1.93303	0.103315	33.2223	46.484	0.027576	0.605	0.032509	16.938	0.109334	0.001539	99.4565	82.7262
PCC-18-15C_plg6	plg	1.70364	0.13253	33.5529	46.1207	0.030465	0.475262	0.036494	17.1893	0.102597	0.004903	99.3488	84.611
PCC-18-15C_plg6	plg	3.58546	0.108483	30.6057	49.8722	0.026642	0.713749	0.071899	13.9334	0.131021	-0.00184	99.0467	67.9435
PCC-18-15C_plg7	plg	1.25309	0.104217	34.3091	44.8357	0.015323	0.406678	0.013192	17.937	0.105447	0.003393	98.9831	88.7077
PCC-18-15C_plg7	plg	4.19388	0.105441	29.4976	51.1439	0.056147	0.787347	0.097565	12.8682	0.144542	0.004106	98.8986	62.5468
PCC-18-16-1_plg1	plg	1.55449	0.056334	34.0533	45.9365	0.048909	0.650634	0.022257	17.8614	0.105616	0.004761	100.294	86.2831
PCC-18-16-1_plg1	plg	5.44578	0.066654	28.1387	54.8141	0.076077	0.622848	0.185858	10.9907	0.155739	0.002407	100.499	52.1708
PCC-18-16-1_plg2	plg	1.47969	0.068969	34.1038	45.8461	0.051885	0.649676	0.013643	17.8214	0.112396	0.000485	100.148	86.8688
PCC-18-16-1_plg2	plg	5.24504	0.072935	28.5229	53.8838	0.043912	0.772778	0.16342	11.2789	0.154182	0.011472	100.149	53.7989
PCC-18-16-1_plg3	plg	2.35876	0.108136	32.7903	47.8542	0.021076	0.607949	0.042603	16.349	0.10009	0.000102	100.232	79.1023
PCC-18-16-1_plg3	plg	5.10079	0.076999	28.6246	53.6129	0.029577	0.695532	0.150167	11.6262	0.158148	0.001841	100.077	55.2696
PCC-18-16-1_plg4	plg	1.4963	0.080944	34.1064	45.8656	0.032007	0.590656	0.022133	17.7736	0.112341	0.003679	100.084	86.668
PCC-18-16-1_plg5	plg	2.62864	0.124732	32.3937	48.426	0.055961	0.580388	0.042019	15.9057	0.109362	-0.00134	100.265	76.7926
PCC-18-16-1_plg5	plg	5.13825	0.081442	28.6606	53.9537	0.025506	0.677759	0.162994	11.5437	0.157461	0.00835	100.41	54.8758
PCC-18-16-1_plg6	plg	1.82037	0.068241	33.6235	46.4149	0.008248	0.641507	0.03141	17.2701	0.108747	-0.00105	99.9859	83.8287
PCC-18-16-1_plg7	plg	1.21711	0.046637	34.5515	45.4634	0.058508	0.586095	0.021877	18.2152	0.098985	-0.0006	100.259	89.0991
PCC-18-16-1_plg7	plg	6.60913	0.036736	26.4446	57.4369	0.076116	0.500083	0.34608	8.75682	0.165606	0.012229	100.384	41.4448
PCC-18-17A-1_plg1	plg	1.88761	0.141096	33.2762	46.8108	0.024172	0.575625	0.039199	17.1871	0.101221	0.002647	100.046	83.232
PCC-18-17A-1_plg1	plg	4.46829	0.077731	29.424	52.2714	0.026737	0.666691	0.118764	12.7014	0.134439	0.006609	99.8961	60.689
PCC-18-17A-1_plg10	plg	1.01216	0.09523	35.0254	44.9704	0.029318	0.437237	0.025182	18.5424	0.08967	-0.00034	100.227	90.8763
PCC-18-17A-1_plg10	plg	1.09138	0.072951	34.7563	45.3981	0.023542	0.497904	0.006064	18.4454	0.102954	-0.00064	100.394	90.2965
PCC-18-17A-1_plg10	plg	4.10614	0.087654	30.1008	51.5828	0.016622	0.709345	0.098947	13.268	0.126486	0.001408	100.098	63.7383
PCC-18-17A-1_plg11	plg	0.878302	0.063337	35.2256	44.6704	0.03023	0.424451	0.005101	18.808	0.124105	-0.00682	100.223	92.1804
PCC-18-17A-1_plg11	plg	2.55947	0.111952	32.5061	48.3294	0.042077	0.62184	0.045508	15.8783	0.11825	-0.00613	100.207	77.2135
PCC-18-17A-1_plg2	plg	0.936586	0.083271	34.9749	45.0126	0.021102	0.466312	0.015364	18.6607	0.107112	-0.00665	100.271	91.5914
PCC-18-17A-1_plg2	plg	2.13898	0.111814	33.2196	47.2594	0.015965	0.699199	0.042394	16.7072	0.109473	-0.00027	100.304	80.9912
PCC-18-17A-1_plg3	plg	0.98199	0.08249	35.0674	44.8075	0.03521	0.47461	0.018313	18.6785	0.106316	0.003138	100.256	91.2155
PCC-18-17A-1_plg3	plg	2.33182	0.106786	32.7776	47.8582	0.044707	0.653084	0.044699	16.3817	0.110506	-0.00177	100.307	79.3125
PCC-18-17A-1_plg4	plg	1.52554	0.110134	34.1119	46.0894	0.022942	0.498736	0.015987	17.8855	0.085496	-0.01071	100.335	86.549
PCC-18-17A-1_plg4	plg	3.091	0.082464	31.7121	49.6069	0.037064	0.687915	0.069434	15.0644	0.13704	0.005912	100.494	72.6323
PCC-18-17A-1_plg5	plg	1.54672	0.10814	34.0535	46.199	0.053053	0.491815	0.027685	17.6538	0.089391	0.002528	100.226	86.1761
PCC-18-17A-1_plg5	plg	2.12127	0.109519	33.1231	47.2712	0.015124	0.643402	0.030062	16.8118	0.107367	-0.00016	100.233	81.2702
PCC-18-17A-1_plg5	plg	4.93255	0.0806	28.9094	53.2918	0.061105	0.672633	0.147883	11.8476	0.149955	0.009374	100.103	56.5527
PCC-18-17A-1_plg6	plg	2.25329	0.128257	32.9213	47.6187	0.047029	0.598933	0.034411	16.5589	0.090815	-0.00179	100.25	80.0818
PCC-18-17A-1_plg6	plg	4.43409	0.09369	29.3875	52.4059	-0.00111	0.736191	0.123836	12.5222	0.143451	0.003168	99.849	60.5123
PCC-18-17A-1_plg7	plg	1.79616	0.107024	33.5012	46.5662	0.046397	0.539157	0.025086	17.1227	0.109985	0.000547	99.8145	83.9227
PCC-18-17A-1_plg7	plg	3.90249	0.086449	30.3623	50.8791	0.028835	0.696562	0.092515	13.6564	0.141655	0.001015	99.8472	65.5657
PCC-18-17A-1_plg8	plg	3.23493	0.143042	31.3196	49.6001	0.063321	0.600263	0.060802	14.8428	0.106737	0.002202	99.9738	71.4656
PCC-18-17A-1_plg8	plg	5.92617	0.055296	27.4522	55.6648	0.029569	0.534253	0.221112	10.0664	0.133896	0.013769	100.097	47.8128
PCC-18-17A-1_plg9	plg	1.93279	0.044985	33.2647	46.8803	0.001965	0.702156	0.035463	16.8385	0.106304	-0.00134	99.8058	82.6293
PCC-18-17D-1_plg1	plg	1.77634	0.106935	33.4624	46.4427	0.021661	0.557129	0.029516	17.2233	0.098187	0.004548	99.7227	84.1272
PCC-18-17D-1_plg1	plg	3.1118	0.145287	31.3622	49.2198	0.046626	0.60353	0.070533	15.1525	0.129654	0.000101	99.8421	72.6124
PCC-18-17D-1_plg10	plg	0.904926	0.088493	35.0412	44.6439	0.023751	0.443208	0.006105	18.847	0.104293	0.006253	100.109	91.9732
PCC-18-17D-1_plg10	plg	0.988087	0.093889	34.8759	44.9391	0.04992	0.41155	0.009443	18.7162	0.083607	0.005702	100.173	91.2296
PCC-18-17D-1_plg10	plg	1.01564	0.102249	34.7295	44.8462	0.00444	0.439059	0.011704	18.6318	0.090223	-0.0042	99.8666	90.9593
PCC-18-17D-1_plg11	plg	0.937569	0.086293	35.002	44.9081	0.047991	0.467888	0.013928	18.8003	0.120815	0.00484	100.39	91.6483
PCC-18-17D-1_plg11	plg	1.15031	0.089825	34.5302	45.2679	0.007511	0.466601	0.017986	18.3811	0.096961	0.002549	100.011	89.7333
PCC-18-17D-1_plg12	plg	0.887945	0.094537	34.9653	44.6258	0.036594	0.42377	0.015302	18.7093	0.118564	0.002787	99.8799	92.0083
PCC-18-17D-1_plg12	plg	1.19589	0.094974	34.6031	45.1842	-0.001	0.43106	0.01898	18.4052	0.10291	0.008629	100.044	89.3808
PCC-18-17D-1_plg2	plg	0.932393	0.05418	34.9071	44.4322	0.025525	0.461292	0.018037	18.6932	0.106642	0.000396	99.631	91.6246
PCC-18-17D-1_plg2	plg	1.49477	0.073526	34.1109	45.6407	-0.02622	0.674153	0.024655	17.8144	0.102496	0.00547	99.9148	86.6934
PCC-18-17D-1_plg3	plg	0.935204	0.050805	35.0129	44.5143	0.028371	0.487964	0.012644	18.7459	0.101205	-0.00412	99.8851	91.6522
PCC-18-17D-1_plg3	plg	4.67497	0.102614	29.0908	52.7558	0.045252	0.786281	0.132653	12.3633	0.153353	-4e-05	100.105	58.9258
PCC-18-17D-1_plg4	plg	0.936323	0.070792	34.8563	44.7454	0.039833	0.44694	0.01363	18.6475	0.092631	0.005471	99.8548	91.5974
PCC-18-17D-1_plg4	plg	0.968029	0.082967	34.8869	44.7362	0.019847	0.448383	0.005447	18.7667	0.110911	6e-05	100.026	91.4336
PCC-18-17D-1_plg4	plg	1.32753	0.113221	34.1982	45.5952	0.023517	0.494035	0.019123	18.067	0.10493	0.005042	99.9479	88.1657
PCC-18-17D-1_plg4	plg	2.4145	0.134401	32.5928	47.9462	0.04095	0.661231	0.050355	16.2808	0.099209	-0.00086	100.22	78.613
PCC-18-17D-1_plg4	plg	3.68109	0.084375	30.637	50.6166	0.057764	0.696958	0.089755	13.9934	0.11736	0.00445	99.9787	67.4003
PCC-18-17D-1_plg4	plg	5.24908	0.073406	28.4728	54.1456	0.056946	0.67638	0.200309	11.3471	0.121285	0.004257	100.347	53.8174
PCC-18-17D-1_plg5	plg	1.41339	0.125272	34.2895	45.7317	0.070622	0.421401	0.018705	18.1119	0.09948	0.001082	100.283	87.5315
PCC-18-17D-1_plg5	plg	2.46808	0.1297	32.468	47.9829	0.026742	0.667189	0.039695	16.1602	0.112245	0.000859	100.056	78.1678
PCC-18-17D-1_plg6	plg	1.02048	0.106534	34.8341	45.069	0.024341	0.445185	0.020695	18.5442	0.105789	0.005077	100.175	90.8338
PCC-18-17D-1_plg6	plg	2.6828	0.114539	32.0796	48.9107	0.029023	0.611768	0.052732	15.7587	0.118782	0.001312	100.36	76.2163
PCC-18-17D-1_plg7	plg	0.942383	0.083097	34.9424	44.9378	0.037006	0.418217	0.01424	18.7502	0.105792	0.002208	100.233	91.5873
PCC-18-17D-1_plg7	plg	1.09666	0.109388	34.5784	45.4011	0.021968	0.431137	0.025663	18.411	0.094006	0.005875	100.175	90.1347
PCC-18-17D-1_plg8	plg	1.7507	0.128561	33.4268	46.7419	0.034297	0.509737	0.029829	17.3012	0.108839	-0.00298	100.029	84.3762
PCC-18-17D-1_plg8	plg	3.67532	0.099504	30.4687	50.8567	0.039391	0.725341	0.086178	13.8865	0.123128	0.006775	99.9675	67.2795
PCC-18-17D-1_plg9	plg	0.857221	0.087138	34.9618	44.6877	0.042718	0.389552	0.007234	18.8417	0.097085	0.004559	99.9766	92.3542
PCC-18-17D-1_plg9	plg	3.31133	0.114061	31.0811	49.9552	0.029823	0.701636	0.068612	14.6674	0.112971	0.000188	100.042	70.7158
PCC-18-17D-4_plg1	plg	4.60447	0.152274	28.8959	52.7402	0.05791	0.867694	0.114976	12.4427	0.145459	0.006194	100.028	59.5004
PCC-18-17D-4_plg1	plg	4.65747	0.121298	28.8454	52.7723	0.020998	0.977482	0.135047	12.297	0.140645	0.003629	99.9712	58.8766
PCC-18-17D-4_plg2	plg	1.71773	0.087486	33.7067	46.2839	0.029563	0.660015	0.023731	17.5102	0.110903	-0.00107	100.129	84.8079
PCC-18-17D-4_plg2	plg	2.43881	0.157032	32.5242	47.7825	0.018851	0.547076	0.045901	16.165	0.102411	0.002425	99.7842	78.3455
PCC-18-17D-4_plg3	plg	1.13148	0.081367	34.5371	45.0633	0.034777	0.473229	0.011793	18.3944	0.089043	-0.00347	99.813	89.9218
PCC-18-17D-4_plg4	plg	1.6351	0.127635	33.7536	45.927	0.047204	0.52432	0.019577	17.3554	0.095253	-0.00295	99.4821	85.3364
PCC-18-17D-4_plg4	plg	5.69634	0.07343	27.6343	54.5126	0.1077	0.604189	0.213351	10.4197	0.184596	0.015359	99.4617	49.6604
PCC-18-17D-4_plg5	plg	2.46866	0.145748	32.5074	47.669	0.041588	0.540405	0.047252	15.9957	0.1151	-0.00606	99.5248	77.9544
PCC-18-17D-4_plg5	plg	4.81049	0.155316	28.4482	53.0981	0.017549	0.874643	0.143791	11.8218	0.12968	0.005069	99.5046	57.1152
PCC-18-17D-4_plg6	plg	2.1625	0.122315	32.6568	46.9984	0.051098	0.611737	0.030491	16.2477	0.100199	0.005592	98.9867	80.4448
PCC-18-17D-4_plg6	plg	4.25788	0.135255	29.2986	51.6483	0.035426	0.754208	0.09088	12.5628	0.125702	-0.00023	98.9087	61.6544
PCC-18-13B_pm1	pm	3.42583	0.106119	30.828	50.0196	0.017185	0.943205	0.11509	14.3525	0.108351	-2e-05	99.9159	69.3726
PCC-18-13B_pm2	pm	3.49077	0.140198	30.2871	50.2636	0.031316	0.954024	0.126256	14.1266	0.126748	0.004104	99.5507	68.5961
PCC-18-13B_pm3	pm	1.17846	0.081627	34.5502	45.212	0.040578	0.463061	0.016688	18.1383	0.096149	-0.0055	99.7716	89.392
PCC-18-13B_pm4	pm	3.4608	0.076338	30.5277	50.2512	0.028085	1.08847	0.127946	14.238	0.113464	-0.00053	99.9115	68.9389
PCC-18-13B_pm6	pm	0.940185	0.06939	35.1182	44.6033	0.031238	0.476444	0.012645	18.7885	0.10431	-0.00525	100.139	91.6292
PCC-18-13B_pm6	pm	1.18886	0.109314	34.7493	45.017	0.021833	0.486461	0.021848	18.2934	0.11493	-0.00339	99.9995	89.3635
PCC-18-13B_pm7	pm	3.27908	0.10913	31.065	49.7723	0.040491	0.997561	0.113881	14.6431	0.122299	0.004352	100.147	70.6967
PCC-18-13B_pm8	pm	4.37489	0.064635	29.2167	52.3686	0.038771	0.991168	0.175049	12.6686	0.112155	0.001962	100.013	60.9247
PCC-18-15A_pm1	pm	2.13236	0.077038	32.9017	47.1782	0.074535	0.662757	0.036631	16.5743	0.122479	-0.00157	99.7584	80.9423
PCC-18-15A_pm1	pm	2.17723	0.096107	32.6751	47.3889	0.031647	0.657384	0.046786	16.5203	0.114058	-0.00136	99.7061	80.5241
PCC-18-15A_pm2	pm	1.53753	0.068294	33.6889	45.8651	0.021734	0.615852	0.022879	17.5299	0.117796	0.003455	99.4713	86.1866
PCC-18-15A_pm2	pm	4.40257	0.115687	29.4474	52.3495	0.06741	0.951257	0.124133	12.7027	0.12102	0.011017	100.293	61.0194
PCC-18-15A_pm3	pm	2.15655	0.077734	33.0133	47.28	0.040708	0.571279	0.024238	16.6218	0.113131	-0.0036	99.8951	80.8722
PCC-18-15A_pm4	pm	2.00603	0.078571	33.3387	47.1442	0.058163	0.687355	0.03881	16.9422	0.097082	-0.00265	100.388	82.1697
PCC-18-15A_pm4	pm	4.92872	0.104827	28.8093	53.2822	0.037089	0.812175	0.141288	11.9065	0.134548	0.003074	100.16	56.7143
PCC-18-15A_pm5	pm	1.29292	0.053323	34.4264	45.3844	0.01366	0.765149	0.01453	18.078	0.108229	0.001253	100.138	88.4659
PCC-18-15A_pm6	pm	2.10025	0.081165	33.2289	47.0307	0.02577	0.599051	0.037337	16.7594	0.113048	-0.00108	99.9746	81.3385
PCC-18-15A_pm6	pm	2.13343	0.083763	33.226	46.9102	0.031615	0.569645	0.020606	16.6944	0.102116	0.000411	99.7722	81.121
PCC-18-15A_pm7	pm	1.60824	0.061136	34.1125	45.6541	0.031428	0.62289	0.019481	17.7571	0.103575	0.008155	99.9786	85.8222
PCC-18-15A_pm7	pm	1.98994	0.084522	33.5157	46.598	0.076228	0.568785	0.026867	17.0757	0.102364	-0.0002	100.038	82.4566
PCC-18-15A_pm8	pm	2.11553	0.083851	33.1939	46.8636	0.090475	0.640573	0.032341	16.7522	0.108819	0.005977	99.8873	81.2464
PCC-18-15A_pm8	pm	5.41838	0.106513	27.9219	54.0135	0.029582	0.754175	0.158696	10.9805	0.116983	0.002496	99.5027	52.3513
PCC-18-15A_pm9	pm	1.56986	0.069985	33.9051	46.1869	0.051172	0.649391	0.013572	17.6808	0.105102	-0.00175	100.23	86.0889
PCC-18-15A_pm9	pm	4.14279	0.108405	29.8965	51.9514	0.052014	0.773538	0.094839	13.2596	0.124394	0.003951	100.407	63.5361
PCC-18-15C_pm1	pm	3.45417	0.09987	30.7293	49.6889	0.00772	0.719352	0.097841	14.1658	0.141677	-0.00341	99.1011	68.9904
PCC-18-15C_pm1	pm	3.75016	0.1054	30.2763	50.4188	0.04132	0.745117	0.075745	13.5966	0.112049	-0.00404	99.1174	66.4118
PCC-18-15C_pm2	pm	7.10625	0.020743	25.3937	58.1668	0.036373	0.584059	0.502036	7.70142	0.135672	0.007552	99.6545	36.3982
PCC-18-15C_pm3	pm	1.97825	0.110664	32.9774	46.3514	0.03521	0.551718	0.027188	16.5619	0.103512	-0.00292	98.6943	82.0947
PCC-18-15C_pm4	pm	1.83465	0.072918	33.1811	46.0474	0.036031	0.605741	0.035886	16.8896	0.100305	-0.0001	98.8035	83.3958
PCC-18-15C_pm4	pm	4.74146	0.081645	28.8427	52.352	0.057486	0.772914	0.148686	11.9175	0.137988	0.005963	99.0583	57.6428
PCC-18-15C_pm5	pm	2.45783	0.126149	32.4268	47.5417	0.018626	0.674912	0.03797	16.0217	0.097176	-0.00193	99.401	78.0988
PCC-18-15C_pm5	pm	4.32596	0.090346	29.4755	51.59	0.04232	0.781225	0.139259	12.6928	0.11828	0.00327	99.259	61.3566
PCC-18-16-1_pm1	pm	1.64888	0.072042	33.8253	46.3559	0.054992	0.701882	0.030486	17.4978	0.11473	-0.00044	100.302	85.2806
PCC-18-16-1_pm1	pm	3.78455	0.103408	30.4582	50.7814	0.030706	0.800172	0.09481	13.8999	0.114716	0.003048	100.071	66.6298
PCC-18-16-1_pm2	pm	2.01295	0.080272	33.324	46.9584	0.054229	0.701157	0.034565	16.8959	0.12153	0.000769	100.184	82.0997
PCC-18-16-1_pm3	pm	1.33029	0.065068	34.5298	45.3493	0.041976	0.563927	0.013437	18.1027	0.092824	-0.00035	100.089	88.194
PCC-18-16-1_pm3	pm	4.99194	0.078403	28.8099	53.2672	0.080577	0.728944	0.155524	11.8048	0.127695	0.001161	100.046	56.1506
PCC-18-16-1_pm4	pm	1.73133	0.073113	33.7873	46.1671	0.015278	0.652692	0.022293	17.3806	0.100484	0.008466	99.9387	84.6175
PCC-18-16-1_pm4	pm	4.3975	0.092487	29.8235	52.2893	0.022196	0.750293	0.112224	12.9273	0.11445	0.003307	100.533	61.5038
PCC-18-16-1_pm6	pm	1.40016	0.052705	34.1607	45.6805	0.010026	0.671322	0.026025	17.9986	0.11946	-0.00063	100.119	87.5276
PCC-18-17A-1_pm1	pm	5.66411	0.06363	27.682	55.1403	0.083204	0.623947	0.228909	10.4674	0.142339	0.014029	100.11	49.8689
PCC-18-17A-1_pm1	pm	5.92382	0.032052	27.5751	55.4396	0.05865	0.532975	0.256966	10.1326	0.144821	0.020696	100.117	47.8892
PCC-18-17A-1_pm2	pm	2.43641	0.087577	32.5627	47.8855	0.058661	0.681975	0.046689	16.1189	0.094083	0.005955	99.9784	78.3099
PCC-18-17A-1_pm2	pm	4.93912	0.082376	28.8172	53.311	0.026786	0.718245	0.161325	11.8842	0.125085	0.005761	100.071	56.5531
PCC-18-17A-1_pm4	pm	2.30419	0.139069	32.8118	47.5947	0.045738	0.570895	0.045614	16.3943	0.107159	0.000994	100.015	79.5133
PCC-18-17A-1_pm4	pm	4.64423	0.097779	29.229	52.5376	0.057482	0.721003	0.09407	12.304	0.134375	0.005121	99.8247	59.0962
PCC-18-17A-1_pm5	pm	2.53921	0.110248	32.3786	48.2047	0.017134	0.708295	0.054023	15.9465	0.131738	-0.00029	100.09	77.3882
PCC-18-17A-1_pm5	pm	5.34043	0.076307	28.3793	54.5595	0.083514	0.605759	0.159523	11.0707	0.145518	0.00929	100.43	52.9072
PCC-18-17A-1_pm6	pm	2.17186	0.065092	33.1747	47.2896	0.039416	0.671237	0.045025	16.6151	0.108468	0.011483	100.192	80.66
PCC-18-17A-1_pm6	pm	5.10798	0.073036	28.6487	54.1179	0.07562	0.675898	0.122928	11.5708	0.145443	0.011065	100.549	55.2026
PCC-18-17A-1_pm7	pm	5.15935	0.067839	28.682	53.8592	0.091575	0.574531	0.155785	11.4335	0.181119	0.00408	100.209	54.561
PCC-18-17D-1_pm1	pm	5.4266	0.094678	27.8012	54.9096	0.062802	0.786205	0.237176	10.8521	0.144185	0.003015	100.318	51.7886
PCC-18-17D-1_pm1	pm	6.03502	0.033251	27.2403	56.4701	0.076487	0.47825	0.322235	9.65345	0.144297	0.015873	100.469	46.0605
PCC-18-17D-1_pm3	pm	5.67101	0.086886	27.451	55.1632	0.045058	0.676754	0.200671	10.4681	0.164047	0.000871	99.9275	49.9208
PCC-18-17D-1_pm3	pm	6.40706	0.033077	26.7935	56.7277	0.062934	0.476284	0.317822	9.21481	0.142847	0.01858	100.195	43.4917
PCC-18-17D-1_pm4	pm	1.62525	0.097412	33.6413	46.1922	0.035121	0.547871	0.019589	17.6759	0.09499	-0.00382	99.9259	85.6377
PCC-18-17D-1_pm4	pm	2.70009	0.119437	31.9512	48.8735	-0.0037	0.636839	0.050903	15.7723	0.113874	0.005959	100.22	76.1246
PCC-18-17D-1_pm4	pm	7.00643	0.021916	25.9345	58.2379	0.060249	0.425659	0.432083	8.19503	0.125478	0.000953	100.44	38.3152
PCC-18-17D-1_pm5	pm	2.83789	0.140104	31.7708	48.967	0.012273	0.600244	0.041134	15.5129	0.119855	0.001726	100.004	74.9509
PCC-18-17D-1_pm5	pm	5.30922	0.082707	28.1366	54.4789	0.051377	0.67061	0.206839	11.0832	0.158351	0.005365	100.183	52.9355
PCC-18-17D-1_pm6	pm	1.55579	0.111375	33.8079	46.1951	0.028237	0.462985	0.02545	17.7428	0.093328	-0.00822	100.015	86.1783
PCC-18-17D-1_pm6	pm	2.87608	0.140441	31.7156	49.0769	0.036455	0.583473	0.058104	15.4331	0.128567	0.010609	100.059	74.5313
PCC-18-17D-1_pm7	pm	3.00608	0.125924	31.7077	49.2865	0.006764	0.687217	0.063025	15.3554	0.098736	-0.00608	100.331	73.5754
PCC-18-17D-1_pm8	pm	2.68557	0.133463	32.2289	48.8494	0.026127	0.635776	0.049466	15.7054	0.111602	0.009586	100.435	76.1506
PCC-18-17D-1_pm8	pm	4.22936	0.120906	29.7181	52.1694	0.048657	0.796367	0.117484	13.0745	0.132454	-0.00303	100.404	62.6537
PCC-18-17D-1_pm9	pm	1.87426	0.08672	33.3368	46.618	0.043954	0.610195	0.02333	17.0979	0.112921	0.00491	99.8089	83.3337
PCC-18-17D-1_pm9	pm	3.21314	0.115564	31.2325	49.8132	0.062348	0.653521	0.063706	14.7987	0.12131	0.007433	100.082	71.5291
PCC-18-17D-4_pm1	pm	5.25648	0.094759	28.1118	54.0043	0.017541	0.76194	0.19717	11.0996	0.119864	0.010022	99.6734	53.2443
PCC-18-17D-4_pm2	pm	4.95313	0.114583	28.5376	53.1708	0.039056	0.846957	0.14431	11.7987	0.142966	0.006604	99.7547	56.362
PCC-18-17D-4_pm2	pm	5.02802	0.119107	28.368	53.2536	0.044847	0.85927	0.17744	11.5573	0.146828	0.004333	99.5588	55.3846
PCC-18-17D-4_pm3	pm	1.49993	0.109682	33.9117	45.6343	0.008249	0.524891	0.023521	17.5849	0.10223	0.005956	99.4054	86.5093
PCC-18-17D-4_pm3	pm	4.32158	0.138305	29.2314	51.7496	0.031883	0.860097	0.13354	12.6489	0.135812	0.001014	99.2521	61.3181
PCC-18-17D-4_pm5	pm	2.6954	0.133629	31.9198	48.2038	0.015122	0.599294	0.047152	15.4759	0.102545	0.000544	99.1932	75.8262
PCC-18-17D-4_pm5	pm	3.80423	0.10552	30.2043	50.3515	0.045596	0.732817	0.090033	13.431	0.127147	-0.00723	98.8848	65.7659
PCC-18-13B_pr1	pr	7.72301	0.022052	24.738	60.1492	0.154326	0.375881	0.439706	6.75295	0.122077	-0.00469	100.473	31.7754
PCC-18-13B_pr2	pr	7.32266	0.014191	25.167	58.9884	0.095666	0.411814	0.483506	7.27206	0.123161	0.001795	99.8802	34.4664
PCC-18-13B_pr3	pr	7.24715	0.019283	25.3837	58.957	0.094761	0.358453	0.469971	7.45023	0.127543	0.01248	100.121	35.2684
PCC-18-13B_pr3	pr	7.38435	0.011284	25.2568	58.7558	0.098704	0.418964	0.497652	7.28585	0.130665	0.00324	99.8433	34.3005
PCC-18-13B_pr4	pr	7.28253	0.024716	25.4326	58.9313	0.104142	0.364825	0.398059	7.56658	0.13369	0.009201	100.248	35.6592
PCC-18-15A_pr1	pr	7.05886	0.021577	25.7905	58.2871	0.078999	0.377178	0.394545	7.97543	0.124874	0.003374	100.113	37.5862
PCC-18-15A_pr2	pr	7.14126	0.027251	25.6772	58.1521	0.075115	0.387396	0.340495	7.80879	0.109579	-0.00029	99.7189	36.9434
PCC-18-15A_pr2	pr	7.26341	0.026178	25.4268	58.4623	0.087867	0.393505	0.363496	7.72512	0.129661	-0.00936	99.869	36.2649
PCC-18-15A_pr2	pr	7.48021	0.02728	25.0691	59.0976	0.074383	0.342157	0.380667	7.18345	0.13141	-0.00138	99.7849	33.9274
PCC-18-15A_pr3	pr	7.33177	0.028687	25.5341	58.5493	0.080535	0.445133	0.333001	7.80569	0.128159	-0.00174	100.235	36.3565
PCC-18-15C_pr1	pr	6.39759	0.038778	26.5825	56.1767	0.086296	0.432159	0.228218	9.02569	0.115904	0.001975	99.0858	43.2376
PCC-18-15C_pr1	pr	6.53813	0.037851	26.1347	56.6711	0.10492	0.471949	0.311053	8.72809	0.115225	0.006562	99.1196	41.7015
PCC-18-15C_pr2	pr	1.78113	0.019421	33.6146	45.9029	0.022494	0.330108	0.027353	16.9138	0.105245	-0.00617	98.7109	83.8582
PCC-18-15C_pr2	pr	7.14222	0.019544	25.422	57.9696	0.089615	0.375267	0.371297	7.62966	0.13495	-0.00147	99.1526	36.3379
PCC-18-15C_pr3	pr	7.69134	0.019842	24.5036	59.1537	0.106545	0.383438	0.383786	6.62307	0.124869	0.005059	98.9953	31.5408
PCC-18-16-1_pr1	pr	7.08502	0.03072	25.7129	58.389	0.048009	0.40988	0.323863	8.07378	0.123072	6.9e-05	100.196	37.9397
PCC-18-16-1_pr2	pr	6.69511	0.033773	26.4431	57.146	0.068521	0.402303	0.289167	8.74998	0.102904	0.002953	99.9339	41.2543
PCC-18-16-1_pr3	pr	7.16011	0.021292	25.8533	58.0395	0.097629	0.380535	0.328027	7.99079	0.128138	0.004317	100.004	37.4479
PCC-18-16-1_pr4	pr	7.22506	0.022035	25.7042	58.5426	0.066579	0.41592	0.379934	7.83986	0.11524	0.000429	100.312	36.6918
PCC-18-16-1_pr4	pr	7.27714	0.02795	25.3642	59.262	0.109728	0.38176	0.345812	7.47097	0.111361	0.008129	100.359	35.4889
PCC-18-16-1_pr5	pr	1.75618	0.170312	33.3986	46.2761	0.046072	0.854171	0.064113	17.2932	0.108838	0.004979	99.9726	84.1619
PCC-18-16-1_pr5	pr	4.65888	0.071847	29.319	52.7606	0.048539	0.647263	0.168467	12.2878	0.143628	0.004761	100.111	58.7395
PCC-18-17A-1_pr1	pr	2.60608	0.109185	32.1962	48.6297	0.032822	0.634366	0.054311	15.8956	0.101754	-0.0028	100.257	76.8783
PCC-18-17A-1_pr1	pr	5.76712	0.056941	27.7653	55.2941	0.080671	0.559214	0.208192	10.5307	0.151822	0.011556	100.426	49.6383
PCC-18-17A-1_pr2	pr	1.37866	0.106314	33.9977	45.6519	0.065761	0.53652	0.019155	17.8619	0.102792	0.000656	99.7214	87.6462
PCC-18-17A-1_pr3	pr	7.34287	0.017842	24.8498	59.9987	0.119201	0.44413	0.498723	6.78602	0.127977	0.005911	100.191	32.8341
PCC-18-17A-1_pr3	pr	7.66428	0.014291	24.5795	59.8962	0.108116	0.419463	0.488256	6.78137	0.125487	-0.00067	100.076	31.9392
PCC-18-17A-1_pr4	pr	1.59051	0.054746	33.8708	46.3534	0.031028	0.50829	0.01942	17.6088	0.089299	0.005591	100.132	85.8542
PCC-18-17A-1_pr4	pr	3.75316	0.078903	30.3514	50.9662	0.049521	0.662748	0.09393	13.7272	0.128272	0.000877	99.8122	66.5374
PCC-18-17A-1_pr5	pr	2.32319	0.124679	32.7263	47.8779	0.012288	0.617729	0.039977	16.4757	0.113447	0.013462	100.325	79.4877
PCC-18-17A-1_pr5	pr	4.54854	0.065302	29.3854	52.81	0.038239	0.688936	0.140282	12.4875	0.146096	0.011947	100.322	59.7899
PCC-18-17A-1_pr6	pr	1.32527	0.105008	34.3778	45.7317	0.044542	0.479839	0.015365	18.071	0.096299	0.00234	100.249	88.2049
PCC-18-17A-1_pr6	pr	6.28734	0.044452	27.1563	56.6976	0.08478	0.532562	0.288121	9.4957	0.143242	0.01929	100.749	44.7563
PCC-18-17A-1_pr7	pr	7.11128	0.028231	25.6245	58.8664	0.057852	0.421499	0.334764	7.81475	0.119399	0.00188	100.381	37.0683
PCC-18-17A-1_pr7	pr	7.61147	0.016082	24.9658	59.8591	0.091269	0.382689	0.395031	6.94318	0.124623	0.005483	100.395	32.7703
PCC-18-17D-1_pr1	pr	8.64218	0.005433	22.8217	63.2922	0.15349	0.354245	0.955743	4.55207	0.082337	5.5e-05	100.859	21.3421
PCC-18-17D-1_pr2	pr	7.12384	0.030064	25.7593	58.7272	0.0423	0.47393	0.329679	7.93889	0.132249	0.007476	100.565	37.4073
PCC-18-17D-1_pr2	pr	7.34369	0.032815	25.4429	59.2035	0.093363	0.442252	0.348669	7.63653	0.14429	0.014353	100.702	35.7835
PCC-18-17D-1_pr3	pr	6.82408	0.031988	26.0245	57.9827	0.067154	0.404653	0.294431	8.44169	0.121758	-0.00107	100.192	39.93
PCC-18-17D-1_pr3	pr	7.21342	0.031368	25.5644	58.8889	0.108815	0.425754	0.356291	7.77684	0.122119	0.006638	100.495	36.589
PCC-18-17D-1_pr4	pr	6.78452	0.033091	26.1154	57.8981	0.061416	0.385194	0.283281	8.54518	0.140157	0.001929	100.248	40.3839

## Sheet: 1D_EMP Olivine
ESM 1D. WUSTL electron microprobe olivine data in oxide weight percent.
SAMPLE		MgO	Al2O3	SiO2	TiO2	FeO	P2O5	MnO	NiO	TOTAL	Fo content (mol%)	Core or Rim (c/r)
PCC-18-13B_oliv1		42.1227	0	38.9857	0	17.514	0	0.290394	0.040168	99.1797	81.0866	c
PCC-18-13B_oliv1		42.2021	0	39.0535	0	17.3174	0	0.302889	0.049507	99.162	81.2879	c
PCC-18-13B_oliv2		44.565	0.020692	39.8055	-0.00458	14.7939	0	0.240005	0.122715	99.7168	84.3009	c
PCC-18-13B_oliv3		45.9173	0.029079	40.127	0	12.8595	0	0.194731	0.178097	99.4902	86.4223	c
PCC-18-13B_oliv4		44.8835	0.016265	39.8834	-0.01095	14.8743	0	0.241271	0.126161	100.209	84.3235	c
PCC-18-13B_oliv4		44.5174	0.017651	39.9719	0	15.2992	0	0.235418	0.117364	100.351	83.8369	c
PCC-18-13B_oliv5		44.6165	0.030023	39.8333	-0.0025	14.6716	0	0.230398	0.121211	99.6813	84.4257	c
PCC-18-13B_oliv6		44.7348	0	39.9957	0.000265	14.2056	0	0.21864	0.160887	99.5055	84.8795	c
PCC-18-13B_oliv7		44.5257	0.019479	39.752	-0.01497	14.5372	0	0.215957	0.123868	99.336	84.5197	c
PCC-18-13B_oliv1		40.6574	0.021291	38.6854	-0.00729	18.9822	0	0.308832	0.041442	98.8822	79.2447	r
PCC-18-13B_oliv2		43.537	0.022206	39.5916	-0.00757	16.0424	0	0.255241	0.120476	99.7459	82.87	r
PCC-18-13B_oliv3		43.6567	0.023281	39.4796	-0.00627	15.3698	0	0.237051	0.150427	99.0792	83.5073	r
PCC-18-13B_oliv4		44.0639	0.023494	39.7503	-0.00497	15.6973	0	0.246602	0.125184	100.096	83.3441	r
PCC-18-13B_oliv5		44.5901	0.025325	39.7162	-0.00594	14.8692	0	0.246496	0.1311	99.7704	84.2412	r
PCC-18-13B_oliv6		41.4434	0.023215	39.2341	0	18.023	0	0.297877	0.130207	99.3102	80.3882	r
PCC-18-13B_oliv7		43.9161	0.020146	39.6368	-0.00918	15.3418	0	0.239607	0.11653	99.4356	83.6137	r
PCC-18-15A_oliv 1		37.9026	0.018172	38.0697	0	22.5487	0.050534	0.378249	0.058185	99.1782	74.9773	c
PCC-18-15A_oliv2		37.3392	0.017018	38.0564	0	23.2974	0.086945	0.400752	0.054937	99.3964	74.0731	c
PCC-18-15A_oliv3 inside cpx3		38.0229	0	38.3288	0	22.6424	0.014504	0.385613	0.066279	99.6324	74.959	c
PCC-18-15A_oliv4		38.1685	0.011658	38.2004	0	22.4014	0.00251	0.384443	0.065183	99.3776	75.2306	c
PCC-18-15A_oliv5		38.1481	0	38.3251	0	22.4013	0.107751	0.379367	0.066206	99.6015	75.2208	c
PCC-18-15A_oliv6		38.091	0.015692	38.3327	0	22.0648	0.001655	0.370502	0.058625	99.0751	75.474	c
PCC-18-15A_oliv6		38.2046	0.012066	38.2118	-0.0048	22.2136	-0.00193	0.37517	0.059743	99.2193	75.4047	c
PCC-18-15A_oliv9		37.8332	0	38.09	0	22.0223	0.028741	0.368325	0.049086	98.5589	75.384	c
PCC-18-15A_oliv9		37.834	0	38.1244	0.016125	22.2323	-0.00364	0.392203	0.056288	98.7992	75.2077	c
PCC-18-15A_oliv 1		33.0836	0	36.8898	0	27.9281	0.045255	0.581608	0.029859	98.6829	67.8626	r
PCC-18-15A_oliv2		37.0627	0.013575	37.9451	-0.0107	23.617	-0.00416	0.430424	0.064434	99.2719	73.6665	r
PCC-18-15A_oliv4		34.7087	0	37.3423	0.005825	26.8369	-0.00154	0.490591	0.046832	99.5735	69.747	r
PCC-18-15A_oliv5		35.5585	0	37.831	0.000248	25.4903	-0.00301	0.50217	0.049133	99.5582	71.3193	r
PCC-18-15A_oliv6		36.2954	0.011346	37.913	-0.00562	24.1564	-0.00374	0.459198	0.056158	99.0147	72.8139	r
PCC-18-15A_oliv9		37.4631	0.006274	38.0151	-0.00461	22.4377	-0.0071	0.404334	0.06038	98.5235	74.8509	r
PCC-18-15C_oliv3		39.2715	0.008806	38.4765	-0.00602	21.4262	-0.00791	0.323861	0.042291	99.6985	76.5657	c
PCC-18-15C_oliv4		36.9886	0.006349	37.958	-0.00266	24.3666	-0.00091	0.409	0.021565	99.9095	73.0165	c
PCC-18-15C_oliv7		35.9084	0.009879	37.6099	0	25.5105	0.0599	0.446922	0.027593	99.7289	71.5031	c
PCC-18-15C_oliv8		37.7323	0.007991	38.1192	-0.00286	23.1048	0	0.390392	0.040146	99.5756	74.4319	c
PCC-18-15C_oliv9		38.3845	0	38.4252	0	22.6225	0	0.364495	0.038427	100.102	75.1527	c
PCC-18-15C_oliv3		30.9467	0	36.6603	0.00406	31.4335	-0.0076	0.66659	0.008898	99.8615	63.7021	r
PCC-18-15C_oliv4		27.7296	0	35.8457	0.028632	35.8377	-0.00356	0.755222	0.003334	100.327	57.9705	r
PCC-18-15C_oliv7		32.3827	0.01209	36.8336	0	29.9288	0.002218	0.614877	0.008647	99.9287	65.8556	r
PCC-18-15C_oliv8		29.5004	0	36.4305	0	33.0232	0.006361	0.737573	0	99.8418	61.426	r
PCC-18-15C_oliv9		34.1764	0.018827	37.4376	0	27.2396	0.005602	0.523828	0.017568	99.5879	69.1028	r
PCC-18-16-1_oliv1		37.5867	0.010487	38.2184	-0.00187	24.4297	0	0.437351	0.023736	100.866	73.2808	c
PCC-18-16-1_oliv2		36.3382	0	38.0432	0	25.5556	0	0.427096	0.029465	100.617	71.709	c
PCC-18-16-1_oliv3		37.4869	0	38.3886	0.006979	24.6375	-0.00161	0.424675	0.037488	101.169	73.0623	c
PCC-18-16-1_oliv4		37.5607	0.015078	38.3608	0	24.4289	0.015151	0.412851	0.035497	100.99	73.2679	c
PCC-18-16-1_oliv5		36.9217	0.00689	38.0112	0	25.2994	0	0.428111	0.029633	100.891	72.2337	c
PCC-18-16-1_oliv6		37.7575	0	38.0783	0	24.2963	0.111387	0.418897	0.038711	100.882	73.4763	c
PCC-18-16-1_oliv1		37.3948	0.013293	38.2173	-0.00158	24.5355	-4e-05	0.425478	0.030995	100.795	73.0955	r
PCC-18-16-1_oliv2		31.036	0	36.8193	0.024247	32.048	-0.00199	0.716134	0.006122	100.787	63.3201	r
PCC-18-16-1_oliv3		35.7035	0	37.9439	0.008641	26.798	-0.00126	0.509221	0.029784	101.157	70.3702	r
PCC-18-16-1_oliv4		37.0563	0	38.3089	0	25.1581	0.014052	0.445155	0.027062	101.203	72.4186	r
PCC-18-16-1_oliv5		29.8245	0	36.3756	0	33.6406	0	0.72157	0.008816	100.811	61.2457	r
PCC-18-16-1_oliv6		35.6798	0	37.5854	0	26.6229	0.006522	0.511232	0.034955	100.614	70.4928	r
PCC-18-17A-1_oliv1		36.0758	0.017299	38.0034	-0.01151	25.8	-0.00081	0.447352	0.037204	100.524	71.3676	c
PCC-18-17A-1_oliv10		41.9009	0.016377	39.5208	0	19.0552	0	0.309389	0.073323	101.079	79.6738	c
PCC-18-17A-1_oliv10		41.3401	0.014864	39.3412	0	19.7417	0	0.31989	0.075616	101.031	78.871	c
PCC-18-17A-1_oliv11		40.8258	0.017815	39.1762	0	20.3578	0	0.331908	0.060922	100.964	78.1412	c
PCC-18-17A-1_oliv2		35.8783	0.015847	38.1041	0	26.4691	0.012043	0.480255	0.041516	101.149	70.7281	c
PCC-18-17A-1_oliv3		39.3905	0.017188	38.9473	0	22.2207	0	0.362871	0.075027	101.201	75.9614	c
PCC-18-17A-1_oliv4		37.6117	0.015493	38.5782	0	24.449	0	0.421208	0.050702	101.288	73.2783	c
PCC-18-17A-1_oliv5		37.7361	0.015538	38.5822	0	24.2194	0	0.397988	0.060731	101.185	73.5269	c
PCC-18-17A-1_oliv6		38.6589	0	38.6986	0	23.0915	0	0.392757	0.04705	101.104	74.9017	c
PCC-18-17A-1_oliv6		36.9747	0	38.4724	0	25.0126	0	0.458674	0.045533	101.17	72.4904	c
PCC-18-17A-1_oliv7		38.7132	0.014542	38.909	0	22.7025	0	0.370758	0.066456	100.981	75.2459	c
PCC-18-17A-1_oliv8		40.9253	0	39.2271	0	20.314	0	0.364309	0.068606	101.073	78.2195	c
PCC-18-17A-1_oliv9		36.9905	0	38.4861	0.000399	25.0466	0	0.440146	0.053158	101.174	72.4718	c
PCC-18-17A-1_oliv1		33.084	0	37.3441	0.000994	29.3606	-0.0007	0.601481	0.021868	100.551	66.7625	r
PCC-18-17A-1_oliv10		36.3247	0.011756	38.2462	0	25.7916	0	0.471387	0.044967	101.049	71.5146	r
PCC-18-17A-1_oliv10		34.0746	0.010836	37.6771	-0.00199	28.5621	-0.00403	0.564322	0.033084	101.07	68.0166	r
PCC-18-17A-1_oliv11		34.9646	0	37.7686	0.002761	27.1931	0	0.513442	0.036896	100.638	69.6237	r
PCC-18-17A-1_oliv11		35.2183	0.008262	38.0289	-0.00886	27.1333	-0.00661	0.493937	0.041176	101.058	69.8227	r
PCC-18-17A-1_oliv2		33.1796	0	37.4716	0.000852	29.5794	-0.00829	0.639951	0.034659	101.05	66.6617	r
PCC-18-17A-1_oliv5		34.6465	0.010279	38.0052	-0.00019	27.9521	-0.00335	0.567679	0.036468	101.368	68.8425	r
PCC-18-17A-1_oliv6		33.7109	0.011638	37.7233	-0.00233	28.9721	-0.00047	0.592884	0.027738	101.188	67.4706	r
PCC-18-17A-1_oliv7		35.0951	0	38.027	0.002261	27.2743	-0.00313	0.516462	0.035611	101.105	69.6392	r
PCC-18-17A-1_oliv8		37.3226	0.009642	38.384	-0.00401	24.4944	0	0.430361	0.061398	100.844	73.0905	r
PCC-18-17A-1_oliv9		36.9029	0.019037	38.4151	-0.00418	25.0807	0	0.44796	0.056514	101.082	72.3973	r
PCC-18-17D-1_oliv1		45.9797	0.025045	40.4418	-0.00978	13.7144	0	0.210545	0.200259	100.734	85.666	c
PCC-18-17D-1_oliv2		45.4416	0.023999	40.2824	-0.0085	14.439	0	0.222437	0.180393	100.746	84.8715	c
PCC-18-17D-1_oliv3		44.9092	0	40.2364	0	15.2832	0	0.239796	0.132544	101.026	83.9694	c
PCC-18-17D-1_oliv3		44.9412	0.020267	40.3527	0	15.2196	0	0.241636	0.14182	101.112	84.035	c
PCC-18-17D-1_oliv3		44.6853	0.020357	40.2529	-0.00636	15.5138	0	0.237201	0.136745	101.026	83.6987	c
PCC-18-17D-1_oliv4		37.6721	0	38.5597	0	23.9474	0	0.408933	0.031803	100.818	73.7133	c
PCC-18-17D-1_oliv5		37.5845	0.010106	38.5851	0	24.1609	0.004936	0.432052	0.034878	100.975	73.4957	c
PCC-18-17D-1_oliv5		37.7885	0.011661	38.5627	0	24.232	0.004659	0.417878	0.038356	101.217	73.5438	c
PCC-18-17D-1_oliv6		41.874	0.016296	39.581	0	19.2213	0	0.326564	0.059592	101.288	79.5225	c
PCC-18-17D-1_oliv6		42.3302	0.016666	39.6301	0	18.6211	0	0.324182	0.101422	101.207	80.2068	c
PCC-18-17D-1_oliv7		37.2607	0.014746	38.4099	0	24.609	0	0.431138	0.033363	101.097	72.9659	c
PCC-18-17D-1_oliv7		37.6559	0	38.5608	0	24.3955	0	0.433083	0.039906	101.287	73.3442	c
PCC-18-17D-1_oliv7		37.4766	0	38.6474	0	24.4687	0.06938	0.458941	0.032514	101.364	73.192	c
PCC-18-17D-1_oliv8		37.9342	0	38.5405	0	23.9337	0	0.42405	0.039149	101.12	73.8585	c
PCC-18-17D-1_oliv1		40.7055	0.008262	39.0601	-0.00737	20.1009	-0.01035	0.23279	0	100.182	78.3072	r
PCC-18-17D-1_oliv2		40.8337	0.019099	39.2165	-0.01305	19.7585	0	0.339588	0.10938	100.434	78.6505	r
PCC-18-17D-1_oliv3		41.2683	0.019798	39.3821	-0.00448	19.5245	0	0.304968	0.10789	100.771	79.0259	r
PCC-18-17D-1_oliv4		34.2052	0.009493	37.737	0	28.2454	0.003736	0.540761	0.02417	100.912	68.3415	r
PCC-18-17D-1_oliv5		35.9081	0	38.2363	0	26.3323	0	0.476585	0.036169	101.189	70.8525	r
PCC-18-17D-1_oliv6		41.7846	0	39.5466	0	19.1935	0	0.320398	0.07795	101.133	79.5112	r
PCC-18-17D-1_oliv7		31.1311	0	37.1841	0	32.0473	0	0.73347	0.016217	101.32	63.3916	r
PCC-18-17D-1_oliv8		33.1544	0	37.4632	0	29.5606	0	0.560477	0.02689	100.939	66.6589	r
PCC-18-17D-4_oliv1		35.6085	0.008782	37.6687	0	25.7501	0.024176	0.440942	0.01553	99.6755	71.1403	c
PCC-18-17D-4_oliv1		36.4436	0.0108	37.9232	-0.00056	24.7723	-0.00963	0.450477	0.019209	99.766	72.3943	c
PCC-18-17D-4_oliv2		41.2482	0.00645	38.9164	0	19.2319	0	0.30736	0.059047	99.9537	79.2671	c
PCC-18-17D-4_oliv3		36.9599	0	38.0037	0	24.31	0.008346	0.429521	0.020427	99.9283	73.047	c
PCC-18-17D-4_oliv4		43.0189	0.017925	39.4669	0	16.7592	0	0.268334	0.079985	99.8068	82.065	c
PCC-18-17D-4_oliv4		39.8755	0	38.7438	0	20.9086	0	0.34534	0.036384	100.156	77.2708	c
PCC-18-17D-4_oliv5		38.6624	0.013761	38.3154	0	22.399	0	0.373555	0.03349	99.9985	75.4714	c
PCC-18-17D-4_oliv1		36.9995	0.008195	38.0135	0	24.0458	0	0.401622	0.027817	99.6672	73.2826	r
PCC-18-17D-4_oliv2		37.1883	0	38.0642	0	23.7222	0.006925	0.398792	0.036115	99.6267	73.6459	r
PCC-18-17D-4_oliv4		35.6489	0.011055	37.7483	-0.00492	25.8996	-0.005	0.482856	0.019906	99.959	71.0447	r
PCC-18-17D-4_oliv5		31.2514	0	36.8447	0	31.3689	0.001897	0.635377	0	100.24	63.9758	r

## Sheet: 1E_EMP Pyx
ESM 1E. WUSTL electron microprobe pyroxene data in oxide weight percent.
SAMPLE	Na2O	MgO	Al2O3	SiO2	TiO2	FeO	CaO	Cr2O3	MnO	NiO	TOTAL	Mg# (mol%)
PCC-18-13B_cpx1	0.308667	13.6924	0	51.4932	0.480453	13.4512	17.481	-0.00245	0.676817	0	98.9494	64.4703
PCC-18-13B_cpx1	0	13.59	0	51.726	0.451051	12.3998	18.6287	-0.00291	0.625953	0	99.0185	66.144
PCC-18-13B_cpx2	0.368655	11.5991	5.03728	48.0495	0	11.2868	20.6829	0.020851	0.336965	0	98.7146	64.6881
PCC-18-13B_cpx2	0.310884	14.1078	0	51.4935	0	11.7436	18.6262	-0.00415	0.583443	0	98.8803	68.1675
PCC-18-13B_cpx2	0.308726	14.0925	0	51.7349	0.505064	11.2725	18.8779	-0.0049	0.539649	0	98.7444	69.0262
PCC-18-13B_cpx3	0	13.9598	0	51.9461	0.478139	11.5143	19.1395	-0.00479	0.568983	0	99.0839	68.3662
PCC-18-15A_cpx 1	0.271072	15.2545	3.85557	50.4339	0.63396	6.53483	21.3791	0.428099	0.161542	0	98.9469	80.6245
PCC-18-15A_cpx 1	0	16.4765	0	52.3714	0.38398	5.75478	21.4869	0	0.166739	0.001989	99.336	83.6165
PCC-18-15A_cpx 2	0.263036	15.0009	4.22052	50.3585	0.63377	6.36529	21.7636	0.534562	0.145339	0	99.2799	80.7728
PCC-18-15A_cpx 2	0.242714	15.3827	3.81744	50.8194	0.563577	6.13341	21.6712	0.411089	0.146772	0	99.1841	81.721
PCC-18-15A_cpx3	0.26146	15.4817	3.08416	51.3438	0.534724	6.37472	21.8221	0	0.159173	0.008223	99.3582	81.2355
PCC-18-15A_cpx3	0.237212	15.7875	2.52312	52.0124	0.493351	6.34701	21.7501	0	0.160287	0.006404	99.4337	81.5972
PCC-18-15A_cpx4	0.273556	15.333	2.83188	51.5939	0.611637	6.96047	21.6833	0	0.180014	0.005969	99.5548	79.7028
PCC-18-15A_cpx4	0.25049	15.3824	3.06473	51.321	0.572548	6.42477	22.0744	0	0.163054	0.00893	99.466	81.0172
PCC-18-15A_cpx5	0.282497	15.358	3.78305	50.7276	0.691258	6.46243	21.5537	0	0.165313	0.003499	99.4083	80.9027
PCC-18-15A_cpx6	0.254826	15.0603	2.42897	50.9267	0	9.93458	19.1857	0	0.298614	0.003813	98.8047	72.9898
PCC-18-15A_cpx6	0.253302	15.1056	3.72426	50.6696	0.641101	6.28827	22.0433	0	0.147443	0.004266	99.2389	81.0682
PCC-18-15A_cpx7	0.270244	15.2008	4.24054	50.3855	0.666003	6.50428	21.4788	0	0.152768	0.009615	99.3883	80.6425
PCC-18-15A_cpx7	0.252527	15.712	2.61107	51.9647	0	6.5604	21.787	0	0.165223	0.000606	99.6667	81.022
PCC-18-15A_cpx7	0	16.3225	0	52.2375	0.39196	6.00464	21.5311	0	0.166217	0.011965	99.4145	82.8932
PCC-18-15C_cpx1	0.255981	15.119	3.11777	50.9888	0.587032	7.38753	21.8518	0	0.183943	0.001488	99.6541	78.4862
PCC-18-15C_cpx2	0.280377	14.1887	0	51.4908	0	10.3117	20.3888	-0.00383	0.420135	0	99.2511	71.0381
PCC-18-15C_cpx2	0.253939	14.7488	3.1567	50.7924	0.588732	7.1598	22.2691	0.235324	0.173601	0	99.3684	78.5959
PCC-18-15C_cpx3	0.366489	12.6538	3.76511	49.2265	0	10.9504	21.0381	0	0.342199	8.1e-05	99.5204	67.3189
PCC-18-15C_cpx4	0.252847	14.7569	4.25608	50.1024	0.685676	6.95725	21.7994	0.45774	0.157951	0	99.4219	79.0839
PCC-18-15C_cpx5	0.27316	14.6622	3.80658	50.4978	0	8.04879	21.5829	0	0.211344	0.001895	99.9254	76.4555
PCC-18-15C_cpx5	0.261322	14.8437	4.60698	49.6912	0	7.44757	20.9698	0.320646	0.184179	0	99.1066	78.0358
PCC-18-15C_cpx6	0.260154	15.0125	3.22472	50.7709	0.593078	7.28816	21.7637	0	0.180787	0.000493	99.3186	78.5952
PCC-18-15C_cpx6	0.225173	15.6094	3.7825	50.8873	0	6.72455	21.4417	0	0.16689	9.4e-05	99.6844	80.5365
PCC-18-15C_cpx7	0	16.2076	0	52.2814	0	6.86613	20.9988	0.223295	0.203676	0	99.4633	80.798
PCC-18-15C_oliv1 - this is opx	0	17.4943	0	51.3733	0.251307	26.994	1.68485	-0.006	1.19989	0	99.477	53.6017
PCC-18-15C_oliv1 - this is opx	0	20.7685	0	52.2808	0.290155	22.71	1.70444	-0.00751	0.922742	0	99.2925	61.9798
PCC-18-15C_oliv2 - this is cpx	0.244156	15.3002	2.75194	51.2729	0.513064	7.1177	21.78	0.202357	0.181611	0	99.3594	79.3039
PCC-18-15C_oliv5 - this is cpx	0	12.591	0	51.5869	0	14.7516	18.3631	-0.00557	0.74696	0	99.6356	60.341
PCC-18-15C_oliv5 - this is cpx	0	13.1294	0	51.6558	0	12.9866	19.3226	-0.00574	0.658667	0	99.6781	64.3135
PCC-18-16-1_cpx1	0.284794	14.9528	3.59485	50.6256	0.671046	7.49977	21.8855	0.448767	0.186146	0	100.144	78.0416
PCC-18-16-1_cpx2	0.256019	14.7364	4.48338	50.305	0.679236	7.24928	22.2003	0.207359	0.151675	0	100.265	78.3721
PCC-18-16-1_cpx3	0.270677	14.3389	2.66934	50.6384	0.723472	10.5354	20.2416	0	0.284306	0.004384	99.708	70.8125
PCC-18-16-1_cpx3	0.257573	14.9208	4.91777	49.966	0	7.10229	21.7	0	0.166194	0.011201	100.163	78.9248
PCC-18-16-1_cpx4	0.243871	14.9112	4.1086	50.5584	0.710678	7.0027	22.3832	0	0.157008	0.003661	100.23	79.1482
PCC-18-16-1_cpx5	0.267169	15.4987	2.85222	51.7157	0	7.24472	21.9381	0.204883	0.186621	0	100.451	79.2251
PCC-18-16-1_cpx6	0.246501	14.8514	4.61475	50.2856	0	7.29457	21.7315	0.339662	0.172318	0	100.328	78.3983
PCC-18-17A-1_cpx1	0.275431	14.5751	4.82426	50.4596	0	7.68905	21.8348	0	0.188777	0.003377	100.759	77.1637
PCC-18-17A-1_cpx2	0.343531	13.8247	4.12439	49.88	0	10.0026	20.9423	0	0.267819	0.004794	100.537	71.1293
PCC-18-17A-1_cpx2	0.267581	14.3401	5.72077	49.4622	0.997277	8.11752	21.4817	0	0.188641	0.001469	100.842	75.898
PCC-18-17A-1_cpx3	0.262103	14.3954	4.87181	50.0958	0.888768	7.94478	21.8255	0	0.187499	0.004393	100.633	76.3588
PCC-18-17A-1_cpx3	0.227229	15.923	0	52.7193	0.420812	8.0823	20.8029	0	0.245008	0.006358	100.724	77.8363
PCC-18-17A-1_cpx4	0.281157	15.1294	3.03252	51.8308	0.662294	7.89734	21.7129	0	0.207599	0.011017	100.858	77.3499
PCC-18-17A-1_cpx4	0.266962	14.9795	5.27807	50.227	0.79406	7.27289	21.3938	0	0.177638	0.007609	100.9	78.5934
PCC-18-17A-1_cpx5	0.37765	13.3762	4.01151	49.7323	1.10993	10.8449	20.5287	0.002789	0.300954	0	100.281	68.737
PCC-18-17A-1_cpx5	0.263511	14.3414	5.27754	49.9987	0	7.87816	21.7668	0	0.177859	0.002119	100.902	76.4429
PCC-18-17A-1_cpx6	0.364626	13.6047	3.91076	49.9122	0	10.2704	20.849	0	0.278841	0.001251	100.22	70.2496
PCC-18-17A-1_cpx6	0.268673	14.5716	4.89116	50.4003	0	7.71073	21.8241	0	0.186684	0.008528	100.747	77.1098
PCC-18-17A-1_cpx7	0.262192	15.5387	2.47659	52.2345	0	8.20194	21.1284	0	0.24351	0.005581	100.602	77.154
PCC-18-17A-1_cpx7	0	16.3058	2.21073	52.8488	0	7.45855	20.7727	0	0.223474	0.000553	100.89	79.5796
PCC-18-17D-1_cpx1	0.316149	13.8422	4.42349	50.3452	0	9.22742	21.5575	0	0.224747	0.006361	100.886	72.7823
PCC-18-17D-1_cpx1	0	15.9721	0	53.4629	0.284673	8.13911	21.1754	0	0.343043	0.006368	100.873	77.7685
PCC-18-17D-1_cpx10	0	17.2351	0	53.2043	0.398365	7.44905	20.073	0	0.235405	0.010272	101.129	80.4856
PCC-18-17D-1_cpx2	0	16.728	0	52.7858	0.412544	8.72767	19.4142	0.107601	0.269878	0	100.621	77.3582
PCC-18-17D-1_cpx3	0.271487	15.1174	4.80831	50.4758	0.776667	7.80988	21.0844	0	0.200827	0.013608	100.757	77.5306
PCC-18-17D-1_cpx3	0	16.9706	0	52.9347	0.394648	7.14547	20.4035	0	0.220317	0.010696	100.746	80.8929
PCC-18-17D-1_cpx4	0.246065	14.9635	4.68669	50.6656	0.78793	7.44542	21.6465	0	0.179822	0.012657	100.791	78.1782
PCC-18-17D-1_cpx4	0.248229	14.9507	4.59895	50.4211	0.774988	7.29692	21.813	0	0.186761	0.013672	100.469	78.5055
PCC-18-17D-1_cpx5	0.274966	15.3156	3.3891	51.6987	0.606813	7.27374	21.8201	0	0.196848	0.007402	100.915	78.9625
PCC-18-17D-1_cpx5	0.236648	15.8174	2.48304	52.616	0.449462	7.08373	22.0933	0	0.187214	0.001459	101.057	79.9211
PCC-18-17D-1_cpx6	0.285074	14.7839	5.16831	50.1817	0	8.12584	20.8397	0	0.204779	0.006192	100.763	76.4327
PCC-18-17D-1_cpx6	0	16.4905	0	53.0254	0.425866	7.38115	20.7672	0	0.221045	0.004325	100.912	79.9299
PCC-18-17D-1_cpx7	0	11.5641	0	52.1673	0.304349	16.3214	18.7238	-0.00317	0.863493	0	101.047	55.811
PCC-18-17D-1_cpx8	0.28645	15.0344	5.48866	49.7375	0	8.12527	20.3853	0	0.212431	0.011291	100.458	76.7354
PCC-18-17D-1_cpx9	0.247349	14.7513	5.2993	50.0489	0	7.35897	21.7469	0	0.179225	0.00397	100.601	78.1336
PCC-18-17D-4_cpx2	0.263862	14.2464	4.79453	49.4122	0	7.52943	21.6257	0	0.169052	0.002576	98.9738	77.1315
PCC-18-17D-4_cpx2	0.239617	14.0704	5.35807	48.8932	0	7.40414	21.9109	0	0.153026	0.000923	99.0861	77.208
PCC-18-17D-4_cpx2	0	15.9357	0	52.0759	0.427666	7.05797	21.0901	0	0.203998	0.000832	99.253	80.0986
PCC-18-17D-4_cpx3	0.214256	15.4155	3.01765	51.2536	0.492837	7.32082	21.3661	0.122119	0.192047	0	99.3865	78.9633
PCC-18-17D-4_cpx3	0	15.6823	0	51.655	0.427887	7.09864	21.4538	0.103214	0.194669	0	99.1521	79.7493
PCC-18-17D-4_cpx4	0.245954	14.0251	3.24054	50.0865	0	10.5522	20.1313	-0.00333	0.297892	0	99.3435	70.32
PCC-18-17D-4_cpx4	0.276208	14.0075	4.77428	49.1383	0	7.76419	21.7422	0.183576	0.171978	0	98.7833	76.2807
PCC-18-17D-4_cpx5	0.26733	14.5369	4.27927	49.8787	0	8.05437	21.1737	0.226698	0.198987	0	99.3714	76.2881
PCC-18-17D-4_cpx6	0.269748	14.0574	4.84234	49.6402	0	7.68677	21.9751	0	0.161867	0.00389	99.5944	76.5255

## Sheet: 1F_EMP Oxides
ESM 1F. WUSTL electron microprobe oxide data in oxide weight percent.
SAMPLE	MgO	Al2O3	TiO2	V2O3	Fe3O4	Cr2O3	MnO	NiO	TOTAL
PCC-18-15A_ilm2	0	1.89482	14.7123	0.72357	78.0071	0	0.473804	0.01725	98.6226
PCC-18-15A_ilm3	0	2.06051	14.2701	0.746718	78.5463	0	0.512226	0.013798	98.7714
PCC-18-15A_ilm4	0	1.89552	14.5092	0.760344	79.6386	0	0.466811	0.017379	100.004
PCC-18-15A_ilm5	0	1.74598	13.9433	0.653399	80.8592	0	0.482935	0.013645	100.109
PCC-18-15A_ilm6	0	1.24317	14.5627	0.608624	81.8072	0	0.435517	0.032802	100.668
PCC-18-13B_ilm1	0	1.55478	15.8638	0.427733	80.8084	0	0.390232	0.032301	100.603
PCC-18-13B_CrSp1	0	27.233	0.80525	0.193264	0	27.9251	0.260632	0.093594	100.253
PCC-18-13B_CrSp2	0	29.0298	0.685494	0.195726	31.4178	26.2916	0.209501	0.106602	99.6254
PCC-18-13B_CrSp3	0	28.6043	0.777161	0.205968	35.2939	26.2425	0.255086	0.095762	101.162
PCC-18-13B_ilm3	0	2.18306	15.4329	0.296645	79.3106	0.010323	0.583636	0	100.403
PCC-18-13B_ilm5	0	1.58555	16.1353	0.410975	81.0552	0	0.436853	0.028299	101.361
PCC-18-13B_CrSp6	0	27.8208	0.733675	0.191633	30.9437	27.7924	0.204002	0.105313	100.132
PCC-18-15A_ilm8	0	1.92326	14.9836	0.735546	80.1022	0	0.534798	0.012494	100.525
PCC-18-16-1_ilm5	0	3.92245	9.06479	0.577806	84.1217	0	0.445419	0.007233	100.758
PCC-18-15C_ilm3	0	3.75353	12.1333	0.481123	80.6528	0	0.474545	0.007072	100.702
PCC-18-15C_ilm6	0	3.01157	13.4174	0.648452	79.261	0	0.461794	0.009225	99.709
PCC-18-17D-4_ilm2	0	1.22547	14.9037	0.541723	80.4804	0.01982	0.553098	0	99.2405
PCC-18-17D-4_ilm3	0	1.75377	11.6369	0.723831	85.078	0.081059	0.468911	0	101.221
PCC-18-17D-4_ilm4	0	1.22404	15.6554	0.58381	80.0302	0.035194	0.534142	0	99.5482
PCC-18-17D-4_CrSp1	6.15933	16.1791	1.56185	0.316594	49.5348	23.9309	0.335681	0.032239	99.1756
PCC-18-17D-4_ilm5	0	1.87901	14.797	0.621506	80.3224	0	0.523128	0.001916	100.497

## Sheet: 1G_EMP Glass
ESM 1G. WUSTL electron microprobe glass data in oxide weight percent.
Type KEY
e: glass analysis from enclave
t: in transition zone / boundary between encalve and rhyolite host
r: rhyolite glass
SAMPLE	Type	Na2O	MgO	Al2O3	SiO2	BaO	TiO2	MnO	FeO	Cl	K2O	CaO	SrO	P2O5	SO3	TOTAL
PCC-18-17D-4_gls1	e	3.38627	0.191243	11.7654	75.9977	0.156207	0.469786	0.040598	2.4829	0.236518	4.20401	0.638761	0.043383	0.035276	0.001113	99.6492
PCC-18-13B_gls3	t	3.88805	0.105023	12.9969	74.2877	0.152078	0.508478	0.036926	2.24541	0.175377	4.00267	0.975394	0.043372	0.034963	0.002482	99.4549
PCC-18-17A-1_gls1	r	3.64801	0.095079	12.0106	76.6582	0.147548	0.492903	0.063951	2.23838	0.237847	4.2843	0.585488	0.042801	0.041911	-0.00182	100.545
PCC-18-15A_gls7	e	3.38484	0.206206	11.9963	75.7025	0.147231	0.644741	0.026913	2.34436	0.185297	4.38415	0.494052	0.056122	0.025048	-0.00186	99.596
PCC-18-17A-1_gls2	r	3.74174	0.05788	12.2614	75.7102	0.127575	0.496793	0.032329	1.85868	0.220882	4.26144	0.659371	0.036759	0.035893	-0.00656	99.4945
PCC-18-17D-1_gls7	e	3.35121	0.217192	11.9771	75.9909	0.122092	0.661993	0.022775	2.30686	0.215482	4.31013	0.605387	0.025415	0.045773	-0.00553	99.8468
PCC-18-17A-1_gls3	r	3.27693	0.146884	11.6475	76.2106	0.118424	0.457092	0.072739	2.41504	0.257105	4.54005	0.530132	0.064596	0.041893	0.005477	99.7845
PCC-18-17D-1_gls5	r	3.20915	0.166359	11.73	76.1598	0.117335	0.581262	0.055443	2.7229	0.244311	4.36396	0.673442	0.056201	0.073458	0.007169	100.161
PCC-18-15A_gls10	e	3.39848	0.194409	12.1195	76.0204	0.108255	0.717291	0.031088	2.38053	0.189003	4.36541	0.495659	0.047985	0.031433	-0.00267	100.097
PCC-18-17D-4_gls5	e	3.41581	0.181402	11.6892	75.1323	0.106875	0.487092	0.035068	2.4282	0.213889	4.20651	0.552987	0.046343	0.02918	0.003434	98.5283
PCC-18-16-1_gls3	e	2.94461	0.198881	11.6578	74.9903	0.102767	0.69208	0.046494	2.73392	0.259427	5.43803	0.671739	0.043978	0.199573	0.00116	99.9808
PCC-18-15C_gls5	e	3.20428	0.146912	11.5295	74.4162	0.0964	0.622159	0.03464	2.7945	0.343071	5.43787	0.561893	0.045881	0.146127	0.014979	99.3944
PCC-18-15C_gls7	e	3.01892	0.212173	11.067	74.445	0.093055	0.59734	0.028904	2.76068	0.211024	5.40813	0.544854	0.046183	0.126531	0.004285	98.564
PCC-18-15C_gls3	r	3.09615	0.081805	11.3412	74.8302	0.088192	0.391311	0.048972	2.46019	0.268108	5.46522	0.385004	0.033854	0.05763	0.009602	98.5574
PCC-18-15C_gls1	r	3.20004	0.092138	11.0515	75.5081	0.087615	0.458899	0.046011	2.66472	0.307359	4.99228	0.484516	0.053711	0.050661	0.001932	98.9995
PCC-18-16-1_gls2	t	3.74065	0.105358	12.7502	74.1863	0.08126	0.441835	0.051381	2.44511	0.310752	4.71097	0.840507	0.038712	0.075203	-0.00132	99.7769
PCC-18-15A_glass 1	r	3.21687	0.108693	11.5834	75.8353	0.079592	0.484895	0.082304	2.77029	0.221469	4.51769	0.598623	0.048288	0.044341	0.001909	99.5936
PCC-18-13B_gls8	e	4.46544	0.103123	13.7872	72.7452	0.078758	0.465246	0.026326	1.9364	0.090485	3.7322	1.36143	0.059619	0.042806	0.006458	98.9007
PCC-18-15C_gls2	r/t	3.88094	0.083889	11.8486	74.254	0.074796	0.425506	0.055117	2.3976	0.294055	4.69362	0.647301	0.04592	0.064724	0.001433	98.7676
PCC-18-13B_gls4	r/t	3.21723	0.093758	11.6519	75.9205	0.073945	0.476632	0.047241	2.36942	0.193633	4.86417	0.483941	0.042723	0.042859	0.004865	99.4827
PCC-18-15A_gls4	r	3.32745	0.110334	11.4935	75.8461	0.069955	0.438929	0.039718	2.67207	0.193006	4.44089	0.571043	0.034555	0.042936	0.00499	99.2855
PCC-18-17D-1_gls6	t	3.33155	0.1876	11.8947	76.0559	0.06922	0.533059	0.0542	2.52804	0.238075	4.40635	0.627128	0.049563	0.035739	-0.00047	100.011
PCC-18-15A_gls9	e	3.44502	0.204286	12.1279	75.8506	0.066713	0.594621	0.02267	2.41155	0.191259	4.33889	0.529408	0.041394	0.041366	-0.00563	99.86
PCC-18-16-1_gls1	r/t	3.01809	0.093255	11.5332	75.8916	0.062309	0.457162	0.049264	2.55101	0.353992	5.71836	0.412599	0.046768	0.060364	-0.00047	100.248
PCC-18-16-1_gls4	e	3.56541	0.140548	11.8817	74.4301	0.057881	0.629278	0.023318	2.60531	0.191919	5.69954	0.2552	0.061253	0.073301	-0.00216	99.6125
PCC-18-15C_gls6	e	3.15443	0.193644	11.652	73.5643	0.056828	0.737626	0.037551	2.76112	0.22274	5.50565	0.554191	0.038315	0.19396	-0.00705	98.6653
PCC-18-15C_gls4	t	3.26967	0.088173	11.4724	74.8689	0.055998	0.468636	0.043881	2.46023	0.266452	5.43936	0.416927	0.048204	0.038972	0.009772	98.9476
PCC-18-13B_gls5	t	3.6691	0.133152	12.6149	75.1669	0.053187	0.534727	0.044605	2.24822	0.133429	4.06614	0.877163	0.065508	0.028367	-0.00068	99.6347
PCC-18-17D-1_gls8	e	3.31815	0.194299	12.1264	75.8669	0.052123	0.628768	0.0156	2.22925	0.207024	4.40932	0.590461	0.043056	0.069721	-0.00128	99.7497
PCC-18-17A-1_gls5	t	3.23163	0.185333	11.7769	76.3093	0.046526	0.559273	0.049758	2.41241	0.240701	4.49713	0.6105	0.059036	0.031031	0.001865	100.012
PCC-18-17A-1_gls4	t	3.2547	0.118327	11.8601	76.4457	0.040159	0.483967	0.058012	2.31505	0.236056	4.58227	0.583353	0.058201	0.057095	-0.0055	100.088
PCC-18-13B_gls1	r	3.20933	0.118849	11.4266	75.7917	0.033532	0.469119	0.072481	2.70492	0.244189	4.94129	0.506782	0.06523	0.023916	-0.00432	99.6036
PCC-18-15A_gls8	e	3.44836	0.179614	12.1066	75.1409	0.024509	0.583941	0.038861	2.35366	0.212901	4.3631	0.497485	0.037474	0.029581	-0.00493	99.0121
PCC-18-17A-1_gls6	e	3.26448	0.185257	11.9981	75.8502	0.020754	0.699205	0.038696	2.47315	0.211598	4.51111	0.506823	0.072393	0.045968	-0.0099	99.8678
PCC-18-17D-4_gls4	e	3.55531	0.197582	11.9094	75.1652	0.000604	0.557361	0.040067	2.45721	0.22795	4.19299	0.668242	0.059754	0.099569	-0.00499	99.1262

## Sheet: 1H_LA-ICP-MS Ref Mat Values
ESM 1H. UNR LA-ICP-MS Reference Material Values
Spot Size	33 µm
Reference Material Values
A_MAD
Matrix	Apatite
Description	Madagascar Apatite
Data Source	Thomson et al., 2012, G3
URL
File Path	C:/Users/VolcanoLab/Documents/iolite/Reference materials/A_MAD.json
Notes
Measurement	Units	Value	Uncertainty
Age	Ma	473.46	0
206Pb/238U	ratio	0.0762416	0
207Pb/235U	ratio	0.601257	0
208Pb/232Th	ratio	0	0
207Pb/206Pb	ratio	0.0571961	0
c207Pb/206Pb	ratio	0.8681	0
206Pb/208Pb	ratio	0	0
206Pb/204Pb	ratio	0	0
207Pb/204Pb	ratio	0	0
208Pb/204Pb	ratio	0	0
Pb	ppm	51.2	0
Th	ppm	798	0
U	ppm	22.2	0
176Hf/177Hf	ratio	0	0
87Sr/86Sr	ratio	0.7118	3e-05
87Rb/86Sr	ratio	0.0001	0.0002
A_McClure
Matrix	Apatite
Description	McClure Mountain Apatite Apatite
Data Source	Schoene and Bowring, CMP, 2006
URL
File Path	C:/Users/VolcanoLab/Documents/iolite/Reference materials/A_McClure.json
Notes
Measurement	Units	Value	Uncertainty
Age	Ma	523.51	0
206Pb/238U	ratio	0.0845981	0
207Pb/235U	ratio	0.674607	0
208Pb/232Th	ratio	0	0
207Pb/206Pb	ratio	0.0578348	0
c207Pb/206Pb	ratio	0.88198	0
206Pb/208Pb	ratio	0	0
206Pb/204Pb	ratio	0	0
207Pb/204Pb	ratio	0	0
208Pb/204Pb	ratio	0	0
Pb	ppm	0	0
Th	ppm	71	0
U	ppm	23	0
176Hf/177Hf	ratio	0	0
C_MMC
Matrix	CaCO3
Description	Modern Marine Carbonate
Data Source	a bunch of shells from your local beach
URL	http://www.awebpageforthisstandardifappropriate.org
File Path	C:/Users/VolcanoLab/Documents/iolite/Reference materials/C_MMC.json
Notes	Any further notes about the standard can be entered here
Measurement	Units	Value	Uncertainty
87Sr_86Sr	ratio	0.709163	2e-05
G_BCR2G
Matrix	Glass
Description	Natural glass, basaltic composition
Data Source	GeoRem database as of 2018-07-09
URL
File Path	C:/Users/VolcanoLab/Documents/iolite/Reference materials/G_BCR2G.json
Notes	GEOREM preferred values. Uncertainties for some major elements have not been included, otherwise 2 sd Values for isotope ratios come from various sources. Please review all values before using them.
Measurement	Units	Value	Uncertainty
Ag	ppm	0.5	0.4
Al	ppm	70913	0
Ba	ppm	683	7
Be	ppm	2.3	0.4
Bi	ppm	0.05	0.01
Ca	ppm	50429	0
Cd	ppm	0.2	0
Ce	ppm	53.3	0.5
Co	ppm	38	2
Cr	ppm	17	2
Cs	ppm	1.16	0.07
Cu	ppm	21	5
Dy	ppm	6.44	0.06
Er	ppm	3.7	0.04
Eu	ppm	1.97	0.02
Fe	ppm	96385	0
Ga	ppm	23	1
Gd	ppm	6.71	0.07
Ge	ppm	1.5	0.1
Hf	ppm	4.84	0.28
Ho	ppm	1.27	0.08
In	ppm	0.11	0.02
K	ppm	14900	150
La	ppm	24.7	0.3
Li	ppm	9	1
Lu	ppm	0.503	0.005
Mg	ppm	21467	0
Mn	ppm	1550	70
Mo	ppm	270	30
Na	ppm	23962	0
Nb	ppm	12.5	1
Nd	ppm	28.9	0.3
Ni	ppm	13	2
P	ppm	1615	0
Pb	ppm	11	1
Pr	ppm	6.7	0.4
Pt	ppm	0.78	0.6
Rb	ppm	47	0.5
Re	ppm	0.0062	0.0007
Sb	ppm	0.35	0.08
Sc	ppm	33	2
Si	ppm	254270	0
Sm	ppm	6.59	0.07
Sn	ppm	2.6	0.4
Sr	ppm	342	4
Ta	ppm	0.78	0.06
Tb	ppm	1.02	0.08
Th	ppm	5.9	0.3
Ti	ppm	14100	1000
Tl	ppm	0.3	0.1
Tm	ppm	0.51	0.04
U	ppm	1.69	0.12
V	ppm	425	18
W	ppm	0.5	0.07
Y	ppm	35	3
Yb	ppm	3.39	0.03
Zn	ppm	125	5
Zr	ppm	184	15
206Pb/204Pb	ppm	18.765	0
207Pb/204Pb	ppm	15.626	0
207Pb/206Pb	ppm	0.833	0
208Pb/204Pb	ppm	38.73	0
208Pb/206Pb	ppm	2.066	0
230Th/232Th	unknown	4.724e-06	0
[230Th/232Th]	ppm	0.877	0
234U/238U	unknown	5.493e-05	0
[234U/238U]	ppm	1.001	0
87Sr/86Sr	ppm	0.705003	0
d7Li	ppm	4.5	0.6
G_BHVO2G
Matrix	Glass
Description	Natural glass, basaltic composition
Data Source	GeoRem database as of 2018-07-09
URL
File Path	C:/Users/VolcanoLab/Documents/iolite/Reference materials/G_BHVO2G.json
Notes	GEOREM preferred values. Uncertainties for some major elements have not been included, otherwise 2 sd Values for isotope ratios come from various sources. Please review all values before using them.
Measurement	Units	Value	Uncertainty
Al	ppm	71971	0
Ba	ppm	131	2
Be	ppm	1.3	0.2
Bi	ppm	0.01	0.002
Ca	ppm	81430	0
Cd	ppm	0.1	0.02
Ce	ppm	37.6	0.2
Co	ppm	44	2
Cr	ppm	293	12
Cs	ppm	0.1	0.02
Cu	ppm	127	11
Dy	ppm	5.28	0.05
Er	ppm	2.56	0.02
Eu	ppm	2.07	0.01
Fe	ppm	87835	0
Ga	ppm	22	3
Gd	ppm	6.16	0.05
Ge	ppm	1.6	0.1
Hf	ppm	4.32	0.18
Ho	ppm	0.98	0.04
In	ppm	0.1	0.02
K	ppm	4270	50
La	ppm	15.2	0.2
Li	ppm	4.4	0.8
Lu	ppm	0.279	0.003
Mg	ppm	42994	0
Mn	ppm	1317	0
Mo	ppm	3.8	0.2
Na	ppm	17806	0
Nb	ppm	18.3	0.8
Nd	ppm	24.5	0.2
Ni	ppm	116	7
P	ppm	1266	0
Pb	ppm	1.7	0.2
Pr	ppm	5.35	0.22
Pt	ppm	0.46	0.09
Rb	ppm	9.2	0.04
Re	ppm	0.00047	0.00013
Sb	ppm	0.3	0.13
Sc	ppm	33	2
Si	ppm	230428	0
Sm	ppm	6.1	0.03
Sn	ppm	2.6	0.6
Sr	ppm	396	1
Ta	ppm	1.15	0.1
Tb	ppm	0.92	0.04
Th	ppm	1.22	0.05
Ti	ppm	16300	900
Tm	ppm	0.34	0.02
U	ppm	0.403	0.003
V	ppm	308	19
W	ppm	0.23	0.04
Y	ppm	26	2
Yb	ppm	2.01	0.02
Zn	ppm	102	6
Zr	ppm	170	7
206Pb/204Pb	ratio	18.733	0
207Pb/204Pb	ratio	15.571	0
208Pb/204Pb	ratio	38.27	0
87Sr/86Sr	ratio	0.703469	0
G_BIR2G
Matrix	Glass
Description	Natural glass, basaltic composition
Data Source	GeoRem database as of 2018-07-09
URL
File Path	C:/Users/VolcanoLab/Documents/iolite/Reference materials/G_BIR2G.json
Notes	GEOREM preferred values. Uncertainties for some major elements have not been included, otherwise 2 sd Values for isotope ratios come from various sources. Please review all values before using them.
Measurement	Units	Value	Uncertainty
Al	ppm	82034	1059
Ba	ppm	6.5	0.07
Be	ppm	0.1	0
Bi	ppm	0.009	0.002
Ca	ppm	95055	1429
Cd	ppm	0.14	0.04
Ce	ppm	1.89	0.04
Co	ppm	52	5
Cr	ppm	392	24
Cs	ppm	0.007	0.002
Cu	ppm	119	12
Dy	ppm	2.55	0.02
Er	ppm	1.7	0.02
Eu	ppm	0.517	0.005
Fe	ppm	80840	777
Ga	ppm	15	2
Gd	ppm	1.85	0.02
Ge	ppm	1.2	0.1
Hf	ppm	0.57	0.03
Ho	ppm	0.56	0.03
In	ppm	0.086	0.013
K	ppm	183	2
La	ppm	0.609	0.02
Li	ppm	3	0.7
Lu	ppm	0.248	0.009
Mg	ppm	56685	603
Mn	ppm	1471	77
Mo	ppm	0.075	0.011
Na	ppm	13724	519
Nb	ppm	0.52	0.04
Nd	ppm	2.37	0.03
Ni	ppm	178	18
P	ppm	118	13
Pb	ppm	3.7	0.3
Pr	ppm	0.37	0.02
Pt	ppm	0.92	0.1
Rb	ppm	0.197	0.007
Re	ppm	0.00053	7e-05
Sb	ppm	0.56	0.09
Sc	ppm	43	3
Si	ppm	222034	1402
Sm	ppm	1.09	0.02
Sn	ppm	2.3	1.3
Sr	ppm	109	2
Ta	ppm	0.036	0.006
Tb	ppm	0.35	0.04
Th	ppm	0.03	0.002
Ti	ppm	6235	420
Tm	ppm	0.24	0.03
U	ppm	0.023	0.006
V	ppm	326	32
Y	ppm	14.3	1.4
Yb	ppm	1.64	0.03
Zn	ppm	78	17
Zr	ppm	14	1.2
206Pb/204Pb	ppm	18.867	0.013
207Pb/204Pb	ppm	15.665	0.003
208Pb/204Pb	ppm	38.487	0.002
87Sr/86Sr	ppm	0.703105	6e-06
d7Li	ppm	5.4	0.1
G_Corning glass B
Matrix	Glass
Description	synthetic glass
Data Source	https://naturalhistory.si.edu/research/mineral-sciences/collections-overview/reference-materials/smithsonian-microbeam-standards
URL	https://naturalhistory.si.edu/research/mineral-sciences/collections-overview/reference-materials/smithsonian-microbeam-standards
File Path	C:/Users/VolcanoLab/Documents/iolite/Reference materials/G_CorningGlass_B.json
Notes	IGSN: NHB006UFF EZID: ark:/65665/3be9ab1ec-5de6-40a1-ad92-f3f0da28e024 Catalog Number:NMNH 117218-1
Measurement	Units	Value	Uncertainty
Ag	ppm	77.1224	0
Al	ppm	23075.8	0
B	ppm	62.1152	0
Ba	ppm	1074.78	0
Bi	ppm	44.8496	0
Ca	ppm	61178	0
Cl	ppm	2000	0
Co	ppm	361.784	0
Cr	ppm	34.2104	0
Cu	ppm	21249.9	0
Fe	ppm	2378.06	0
K	ppm	8301.5	0
Li	ppm	4.64576	0
Mg	ppm	6211.33	0
Mn	ppm	1936.15	0
Na	ppm	126117	0
Ni	ppm	785.8	0
P	ppm	3578.72	0
Pb	ppm	5662.75	0
Rb	ppm	9.14414	0
S	ppm	2002.51	0
Sb	ppm	3462.57	0
Si	ppm	287713	0
Sn	ppm	315.073	0
Sr	ppm	160.664	0
Ti	ppm	533.421	0
V	ppm	168.052	0
Zn	ppm	1526.51	0
Zr	ppm	185.081	0
G_Corning glass D
Matrix	Glass
Description	synthetic glass
Data Source	https://naturalhistory.si.edu/research/mineral-sciences/collections-overview/reference-materials/smithsonian-microbeam-standards
URL	https://naturalhistory.si.edu/research/mineral-sciences/collections-overview/reference-materials/smithsonian-microbeam-standards
File Path	C:/Users/VolcanoLab/Documents/iolite/Reference materials/G_CorningGlass_D.json
Notes	IGSN: NHB006UFH EZID: ark:/65665/3907895d4-6218-4c60-9f90-c4e414a8a428 Catalog Number:NMNH 117218-3
Measurement	Units	Value	Uncertainty
Ag	ppm	38.5612	0
Al	ppm	28050.8	0
B	ppm	310.576	0
Ba	ppm	4567.83	0
Bi	ppm	22.4248	0
Ca	ppm	105775	0
Cl	ppm	4000	0
Co	ppm	180.892	0
Cr	ppm	17.1052	0
Cu	ppm	3035.7	0
Fe	ppm	3637.04	0
K	ppm	93807	0
Li	ppm	23.2288	0
Mg	ppm	23759.9	0
Mn	ppm	4259.54	0
Na	ppm	8902.37	0
Ni	ppm	392.9	0
P	ppm	17151.6	0
Pb	ppm	4455.93	0
Rb	ppm	45.7207	0
S	ppm	1201.51	0
Sb	ppm	7301.5	0
Si	ppm	258217	0
Sn	ppm	787.682	0
Sr	ppm	481.991	0
Ti	ppm	2277.53	0
V	ppm	84.0262	0
Zn	ppm	803.426	0
Zr	ppm	92.5403	0
G_Corning glass IR-X
Matrix	Glass
Description	synthetic glass
Data Source	https://naturalhistory.si.edu/research/mineral-sciences/collections-overview/reference-materials/smithsonian-microbeam-standards
URL	https://naturalhistory.si.edu/research/mineral-sciences/collections-overview/reference-materials/smithsonian-microbeam-standards
File Path	C:/Users/VolcanoLab/Documents/iolite/Reference materials/G_CorningGlass_IR-X.json
Notes	IGSN: NHB006QUH EZID: ark:/65665/3d1ed1ba3-c022-4a73-b039-542f6ffa5d47 Catalog Number:NMNH 117085
Measurement	Units	Value	Uncertainty
Al	ppm	95478.7	0
B	ppm	13510.1	0
Ba	ppm	152.261	0
Ca	ppm	45311.7	0
Co	ppm	31.4595	0
Cr	ppm	6.84207	0
Cu	ppm	39.9434	0
Fe	ppm	489.705	0
Hf	ppm	161.117	0
K	ppm	232.442	0
La	ppm	34.1073	0
Mg	ppm	51680.7	0
Mn	ppm	38.7231	0
Ni	ppm	5736.34	0
Pb	ppm	6999.53	0
Rb	ppm	4517.21	0
Si	ppm	267519	0
Sr	ppm	6443.46	0
Th	ppm	140.61	0
Ti	ppm	35.9609	0
U	ppm	6646.52	0
Y	ppm	6701.15	0
Zn	ppm	6322.96	0
Zr	ppm	5841.14	0
G_GOR128-G
Matrix	Glass
Description	natural glass
Data Source	MPI-DING GOR128-G: GeoReM preferred Values
URL
File Path	C:/Users/VolcanoLab/Documents/iolite/Reference materials/G_GOR128-G.json
Notes
Measurement	Units	Value	Uncertainty
Ag	ppm	0.5	0
Al	ppm	52448.7	899.726
As	ppm	0.1	0
Au	ppm	0.024	0
B	ppm	23.5	2.8
Ba	ppm	1.06	0.03
Be	ppm	0.034	0.007
Bi	ppm	0.0009	0
Br	ppm	0.3	0
Ca	ppm	44597.3	857.641
Cd	ppm	0.072	0
Ce	ppm	0.45	0.016
Cl	ppm	12	0
Co	ppm	92.4	6.2
Cr	ppm	2272	171
Cs	ppm	0.24	0.025
Cu	ppm	63.8	12.5
Dy	ppm	1.98	0.07
Er	ppm	1.4	0.06
Eu	ppm	0.264	0.008
F	ppm	25	0
Fe	ppm	76254.2	932.773
Ga	ppm	8.67	1.07
Gd	ppm	1.17	0.04
Ge	ppm	0.96	0
Hf	ppm	0.349	0.017
Hg	ppm	0.2	0
Ho	ppm	0.443	0.019
In	ppm	0.067	0
Ir	ppm	0.063	0
K	ppm	298.853	41.5073
La	ppm	0.121	0.004
Li	ppm	10.4	1.7
Lu	ppm	0.206	0.009
Mg	ppm	156789	1809.11
Mn	ppm	1363.05	69.7012
Mo	ppm	0.71	0.26
Na	ppm	4258.26	192.883
Nb	ppm	0.099	0.007
Nd	ppm	0.784	0.047
Ni	ppm	1074	61
O	ppm	444000	0
P	ppm	109.105	21.821
Pb	ppm	0.345	0.043
Pr	ppm	0.1	0.004
Pt	ppm	11.1	0
Rb	ppm	0.406	0.025
Re	ppm	0.0006	0
S	ppm	4.3	0
Sb	ppm	0.01	0.021
Sc	ppm	32.1	1.4
Se	ppm	0.03	0
Si	ppm	215490	1869.76
Sm	ppm	0.525	0.02
Sn	ppm	0.224	0.092
Sr	ppm	30	1
Ta	ppm	0.019	0.001
Tb	ppm	0.248	0.012
Th	ppm	0.008	0.001
Ti	ppm	1726.58	71.941
Tl	ppm	0.003	0
Tm	ppm	0.204	0.009
U	ppm	0.0121	0.0012
V	ppm	189	13
W	ppm	15.5	2.4
Y	ppm	11.8	0.5
Yb	ppm	1.41	0.06
Zn	ppm	74.7	6.7
Zr	ppm	10	0.5
G_GSA1G
Matrix	Glass
Description	Synthetic Basalt Glass from USGS
Data Source	GeoRem database as of 2018-07-09
URL
File Path	C:/Users/VolcanoLab/Documents/iolite/Reference materials/G_GSA1G.json
Notes	GEOREM preferred values, as at 131014 Values for isotope ratios come from various sources. Please review all values before using them.
Measurement	Units	Value	Uncertainty
Ag	ppm	1.6	0.2
Al	ppm	72507.3	0.5
As	ppm	0.51	0.08
Au	ppm	0.9	0
B	ppm	23	7
Ba	ppm	57.8	0.6
Be	ppm	0.085	0
Bi	ppm	0.07	0.02
Ca	ppm	55532	429
Cd	ppm	0.15	0.04
Ce	ppm	0.43	0.02
Co	ppm	1.6	0.2
Cr	ppm	6.4	0.5
Cs	ppm	0.022	0.009
Cu	ppm	2.5	0.3
Dy	ppm	0.029	0.004
Er	ppm	0.015	0.005
Eu	ppm	0.007	0.002
Fe	ppm	110378	1555
Ga	ppm	6.4	0.9
Gd	ppm	0.029	0.002
Ge	ppm	0.6	0.5
Hf	ppm	0.18	0.01
Ho	ppm	0.0055	0.0008
In	ppm	0.016	0.007
K	ppm	23100	200
La	ppm	0.87	0.05
Li	ppm	1.7	0.2
Lu	ppm	0.0022	0.0005
Mg	ppm	21106	121
Mn	ppm	155	6
Mo	ppm	0.37	0.05
Na	ppm	26707	1484
Nb	ppm	27	2
Nd	ppm	0.185	0.005
Ni	ppm	15.1	0.7
P	ppm	56	6
Pb	ppm	11.4	0.2
Pr	ppm	0.052	0.005
Pt	ppm	0.7	0
Rb	ppm	0.98	0.01
Sb	ppm	7.5	1
Sc	ppm	0.4	0.2
Si	ppm	239329	2337
Sm	ppm	0.031	0.003
Sn	ppm	2.7	0.5
Sr	ppm	28.1	0.3
Ta	ppm	1.5	0.2
Tb	ppm	0.0045	0.001
Th	ppm	0.11	0.01
Ti	ppm	9113	420
Tl	ppm	0.03	0
Tm	ppm	0.0019	0.0003
U	ppm	0.172	0.006
V	ppm	1.08	0.04
W	ppm	0.34	0.04
Y	ppm	0.26	0.03
Yb	ppm	0.012	0.001
Zn	ppm	9.6	0.5
Zr	ppm	5.8	0.6
G_GSC1G
Matrix	Glass
Description	Synthetic Basalt Glass from USGS
Data Source	GeoRem database as of 2018-07-09
URL
File Path	C:/Users/VolcanoLab/Documents/iolite/Reference materials/G_GSC1G.json
Notes	GEOREM preferred values, as at 131014 Values for isotope ratios come from various sources. Please review all values before using them.
Measurement	Units	Value	Uncertainty
Ag	ppm	4.1	0.5
Al	ppm	71449	2117
As	ppm	3.2	0.8
Au	ppm	6	0
B	ppm	26	7
Ba	ppm	34.8	0.4
Be	ppm	4.5	0.4
Bi	ppm	3.4	0.2
Ca	ppm	50744	715
Cd	ppm	1.9	0.3
Ce	ppm	4.62	0.05
Co	ppm	5.9	0.2
Cr	ppm	10.3	0.2
Cs	ppm	3.5	0.2
Cu	ppm	16	4
Dy	ppm	5.41	0.05
Er	ppm	3.72	0.04
Eu	ppm	4.4	0.2
Fe	ppm	42053	389
Ga	ppm	10	1
Gd	ppm	5.29	0.05
Ge	ppm	4	1
Hf	ppm	4.3	0.4
Ho	ppm	5.1	0.3
In	ppm	4.5	0.4
K	ppm	25700	300
La	ppm	4.36	0.04
Li	ppm	5.9	0.6
Lu	ppm	5.33	0.05
Mg	ppm	21709	60
Mn	ppm	176	5
Mo	ppm	4.6	0.4
Na	ppm	26707	1484
Nb	ppm	4.5	0.3
Nd	ppm	4.72	0.05
Ni	ppm	21	1
P	ppm	1000	100
Pb	ppm	14	1
Pr	ppm	4.8	0.1
Pt	ppm	2	0
Rb	ppm	4.92	0.05
Sb	ppm	5.3	1.1
Sc	ppm	5.4	0.5
Si	ppm	245873	2805
Sm	ppm	5	0.05
Sn	ppm	5.3	0.8
Sr	ppm	32.3	0.03
Ta	ppm	4.4	0.6
Tb	ppm	5.1	0.3
Th	ppm	4.2	0.7
Ti	ppm	8213	360
Tl	ppm	0.27	0.03
Tm	ppm	5.2	0.5
U	ppm	4.7	0.4
V	ppm	5.4	0.2
W	ppm	4.5	0.6
Y	ppm	4.8	0.5
Yb	ppm	5.29	0.05
Zn	ppm	12.7	0.3
Zr	ppm	6.8	0.7
G_GSD1G
Matrix	Glass
Description	Synthetic Basalt Glass from USGS
Data Source	GeoRem database as of 2018-07-09
URL
File Path	C:/Users/VolcanoLab/Documents/iolite/Reference materials/G_GSD1G.json
Notes	GEOREM preferred values, as at 131014 Values for isotope ratios come from various sources. Please review all values before using them.
Measurement	Units	Value	Uncertainty
Ag	ppm	23	3
Al	ppm	70919.5	0
As	ppm	27	8
Au	ppm	4	0
B	ppm	50	20
Ba	ppm	67	1
Be	ppm	46	5
Bi	ppm	35	4
Ca	ppm	51458.4	0
Cd	ppm	18	4
Ce	ppm	41.4	0.4
Co	ppm	40	2
Cr	ppm	42	3
Cs	ppm	32	2
Cu	ppm	42	2
Dy	ppm	51.2	0.5
Er	ppm	40.1	0.4
Eu	ppm	41	2
Fe	ppm	103382	0
Ga	ppm	54	7
Gd	ppm	50.7	0.5
Ge	ppm	32	8
Hf	ppm	39	2
Ho	ppm	49	2
In	ppm	38	5
K	ppm	25300	300
La	ppm	39.1	0.4
Li	ppm	43	6
Lu	ppm	51.5	0.5
Mg	ppm	21711.6	0
Mn	ppm	220	20
Mo	ppm	39	3
Na	ppm	26707	0
Nb	ppm	42	3
Nd	ppm	44.7	0.5
Ni	ppm	58	4
P	ppm	860	160
Pb	ppm	50	2
Pr	ppm	45	1
Pt	ppm	6	0
Rb	ppm	37.3	0.4
Sb	ppm	43	7
Sc	ppm	52	2
Se	ppm	2	1
Si	ppm	248678	0
Sm	ppm	47.8	0.5
Sn	ppm	29	6
Sr	ppm	69.4	0.7
Ta	ppm	40	4
Tb	ppm	47	2
Th	ppm	41	2
Ti	ppm	7433.92	0
Tl	ppm	0.9	0.1
Tm	ppm	49	2
U	ppm	41	2
V	ppm	44	2
W	ppm	43	4
Y	ppm	42	2
Yb	ppm	50.9	0.5
Zn	ppm	54	2
Zr	ppm	42	2
143Nd/144Nd	ratio	0.511521	0
176Hf/177Hf	ratio	0.282121	0
206Pb/204Pb	ratio	19.579	0
207Pb/204Pb	ratio	15.745	0
207Pb/206Pb	ratio	0.80418	0
208Pb/204Pb	ratio	38.908	0
208Pb/206Pb	ratio	1.9871	0
234U/238U	ratio	1.798	0
238U/235U	ratio	271.4	0
87Sr/86Sr	ratio	0.709416	0
d11B	ratio	10.1	0
d29Si	ratio	-0.12	0
d30Si	ratio	-0.21	0
d44/40Ca	ratio	0.86	0
d7Li	ratio	30.9	1
G_GSE1G
Matrix	Glass
Description	Synthetic Basalt Glass from USGS
Data Source	GeoRem database as of 2018-07-09
URL
File Path	C:/Users/VolcanoLab/Documents/iolite/Reference materials/G_GSE1G.json
Notes	GEOREM preferred values, as at 131014 Values for isotope ratios come from various sources. Please review all values before using them.
Measurement	Units	Value	Uncertainty
Ag	ppm	200	20
Al	ppm	68803	2117
As	ppm	260	90
Au	ppm	7	0
B	ppm	330	120
Ba	ppm	427	5
Be	ppm	490	80
Bi	ppm	320	30
Ca	ppm	52888	2144
Cd	ppm	160	50
Ce	ppm	414	4
Co	ppm	380	20
Cr	ppm	400	80
Cs	ppm	310	20
Cu	ppm	380	40
Dy	ppm	524	6
Er	ppm	595	6
Eu	ppm	410	20
Fe	ppm	98719	2332
Ga	ppm	490	70
Gd	ppm	514	6
Ge	ppm	320	80
Hf	ppm	395	7
Ho	ppm	501	8
In	ppm	370	60
K	ppm	21800	200
La	ppm	392	4
Li	ppm	430	60
Lu	ppm	518	6
Mg	ppm	21106	181
Mn	ppm	590	20
Mo	ppm	390	30
Na	ppm	28933	1484
Nb	ppm	420	40
Nd	ppm	453	5
Ni	ppm	440	30
P	ppm	70	20
Pb	ppm	378	12
Pr	ppm	460	10
Pt	ppm	30	0
Rb	ppm	356	4
Sb	ppm	450	110
Sc	ppm	530	20
Si	ppm	251015	7012
Sm	ppm	488	5
Sn	ppm	280	50
Sr	ppm	447	5
Ta	ppm	390	40
Tb	ppm	480	20
Th	ppm	380	20
Ti	ppm	450	42
Tl	ppm	2	0.2
Tm	ppm	500	20
U	ppm	420	30
V	ppm	440	20
W	ppm	430	50
Y	ppm	410	30
Yb	ppm	520	5
Zn	ppm	460	10
Zr	ppm	410	30
G_KL2-G
Matrix	Glass
Description	natural glass
Data Source	MPI-DING GOR128-G: GeoReM preferred Values
URL
File Path	C:/Users/VolcanoLab/Documents/iolite/Reference materials/G_KL2-G.json
Notes
Measurement	Units	Value	Uncertainty
Ag	ppm	0.15	0
Al	ppm	70390.3	1058.5
As	ppm	0.17	0
Au	ppm	0.4	0
B	ppm	2.73	0.28
Ba	ppm	123	5
Be	ppm	0.88	0.34
Bi	ppm	0.036	0.014
Ca	ppm	77902.4	1429.4
Cd	ppm	0.09	0
Ce	ppm	32.4	0.7
Cl	ppm	26	0
Co	ppm	41.2	2.3
Cr	ppm	294	27
Cs	ppm	0.115	0.009
Cu	ppm	87.9	9.1
Dy	ppm	5.22	0.12
Er	ppm	2.54	0.07
Eu	ppm	1.92	0.04
F	ppm	177	0
Fe	ppm	83172.3	777.3
Ga	ppm	20	1.2
Gd	ppm	5.92	0.2
Ge	ppm	1.3	0.8
Hf	ppm	3.93	0.14
Ho	ppm	0.961	0.022
In	ppm	0.24	0
Ir	ppm	0.1	0
K	ppm	3984.7	83
La	ppm	13.1	0.2
Li	ppm	5.1	0.5
Lu	ppm	0.285	0.009
Mg	ppm	44262.8	542.7
Mn	ppm	1277.9	69.7
Mo	ppm	3.6	0.6
Na	ppm	17433.7	593.5
Nb	ppm	15	0.5
Nd	ppm	21.6	0.4
Ni	ppm	112	5
O	ppm	444000	0
Os	ppm	0.3	0
P	ppm	1012.5	113.5
Pb	ppm	2.07	0.1
Pd	ppm	6	0
Pr	ppm	4.6	0.1
Pt	ppm	16	0
Rb	ppm	8.7	0.4
Re	ppm	0.0007	0
Rh	ppm	37	0
S	ppm	7.7	0
Sb	ppm	0.14	0.03
Sc	ppm	31.8	0.9
Se	ppm	0.07	0
Si	ppm	235122	1402.3
Sm	ppm	5.54	0.09
Sn	ppm	1.54	0.29
Sr	ppm	356	8
Ta	ppm	0.961	0.022
Tb	ppm	0.89	0.031
Th	ppm	1.02	0.03
Ti	ppm	15347.4	539.6
Tm	ppm	0.331	0.009
U	ppm	0.548	0.016
V	ppm	309	38
W	ppm	0.37	0.06
Y	ppm	25.4	1.1
Yb	ppm	2.1	0.05
Zn	ppm	110	10
Zr	ppm	152	5
G_ML3B-G
Matrix	Glass
Description	natural glass
Data Source	MPI-DING GOR128-G: GeoReM preferred Values
URL
File Path	C:/Users/VolcanoLab/Documents/iolite/Reference materials/G_ML3B-G.json
Notes
Measurement	Units	Value	Uncertainty
Ag	ppm	0.03	0
Al	ppm	71978	1058.5
As	ppm	0.28	0
Au	ppm	0.065	0.082
B	ppm	2.5	0.6
Ba	ppm	80.1	2.2
Be	ppm	0.62	0.14
Bi	ppm	0.006	0.009
Br	ppm	0.2	0
Ca	ppm	75043.6	714.701
Cd	ppm	0.1	0
Ce	ppm	23.1	0.3
Cl	ppm	7.5	0
Co	ppm	41.2	3.5
Cr	ppm	177	23
Cs	ppm	0.14	0.012
Cu	ppm	112	10
Dy	ppm	4.84	0.07
Er	ppm	2.44	0.05
Eu	ppm	1.67	0.02
F	ppm	70	0
Fe	ppm	84726.9	777.311
Ga	ppm	19.6	2.1
Gd	ppm	5.26	0.23
Ge	ppm	1.1	1.1
Hf	ppm	3.22	0.08
Hg	ppm	0.3	0
Ho	ppm	0.906	0.018
In	ppm	0.2	0
Ir	ppm	0.03	0
K	ppm	3196.06	33.2059
La	ppm	8.99	0.13
Li	ppm	4.5	0.4
Lu	ppm	0.286	0.006
Mg	ppm	39740.1	482.429
Mn	ppm	1316.58	69.7012
Mo	ppm	16.7	2.3
Na	ppm	17804.6	445.115
Nb	ppm	8.61	0.22
Nd	ppm	16.7	0.2
Ni	ppm	107	9
O	ppm	447000	0
P	ppm	1003.77	109.105
Pb	ppm	1.38	0.07
Pr	ppm	3.43	0.06
Pt	ppm	8.8	8.8
Rb	ppm	5.8	0.21
Re	ppm	0.0007	0
S	ppm	1.2	0
Sb	ppm	0.11	0.05
Sc	ppm	31.6	1.6
Se	ppm	0.06	0
Si	ppm	240264	2804.64
Sm	ppm	4.75	0.07
Sn	ppm	1.14	0.33
Sr	ppm	312	4
Ta	ppm	0.555	0.013
Tb	ppm	0.797	0.021
Th	ppm	0.548	0.011
Ti	ppm	12769.5	539.558
Tl	ppm	0.008	0
Tm	ppm	0.324	0.007
U	ppm	0.442	0.018
V	ppm	268	23
W	ppm	0.35	0.09
Y	ppm	23.9	0.7
Yb	ppm	2.06	0.04
Zn	ppm	108	14
Zr	ppm	122	3
G_NIST610
Matrix	Glass
Description	NIST 610 glass
Data Source	GeoRem database as of 2018-07-09
URL
File Path	C:/Users/VolcanoLab/Documents/iolite/Reference materials/G_NIST610.json
Notes	GEOREM preferred values, as at 050509. Uncertainties for some major elements have not been included Values for isotope ratios come from various sources. Please review all values before using them.
Measurement	Units	Value	Uncertainty
Ag	ppm	251	9
Al	ppm	10797	0
As	ppm	325	18
Au	ppm	23.6	1.7
B	ppm	350	56
Ba	ppm	452	9
Be	ppm	476	31
Bi	ppm	384	26
Ca	ppm	82144	0
Cd	ppm	270	16
Ce	ppm	453	8
Cl	ppm	274	67
Co	ppm	410	10
Cr	ppm	408	10
Cs	ppm	366	9
Cu	ppm	441	15
Dy	ppm	437	11
Er	ppm	455	14
Eu	ppm	447	12
F	ppm	304	0
Fe	ppm	458	9
Ga	ppm	433	13
Gd	ppm	449	12
Ge	ppm	447	78
Hf	ppm	435	12
Ho	ppm	449	12
In	ppm	434	19
K	ppm	464	21
La	ppm	440	10
Li	ppm	468	24
Lu	ppm	439	8
Mg	ppm	432	29
Mn	ppm	444	13
Mo	ppm	417	21
Na	ppm	99415	0
Nb	ppm	465	34
Nd	ppm	430	8
Ni	ppm	458.7	4
P	ppm	413	46
Pb	ppm	426	1
Pd	ppm	1.21	0.44
Pr	ppm	448	7
Pt	ppm	3.12	0.08
Rb	ppm	425.7	1
Re	ppm	49.9	3.7
Rh	ppm	1.29	0.07
S	ppm	575	32
Sb	ppm	396	19
Sc	ppm	455	10
Se	ppm	138	42
Si	ppm	327180	0
Sm	ppm	453	11
Sn	ppm	430	29
Sr	ppm	515.5	1
Ta	ppm	446	33
Te	ppm	302	0
Tb	ppm	437	9
Th	ppm	457.2	1
Ti	ppm	452	10
Tl	ppm	59.6	2.8
Tm	ppm	435	10
U	ppm	461.5	1
V	ppm	450	9
W	ppm	444	29
Y	ppm	462	11
Yb	ppm	450	9
Zn	ppm	460	18
Zr	ppm	448	9
Zr	ppm	448	9
11B/10B	ratio	4.049	0
143Nd/144Nd	ratio	0.511927	0
206Pb/204Pb	ratio	17.045	0
207Pb/204Pb	ratio	15.504	0
207Pb/206Pb	ratio	0.9096	0
208Pb/204Pb	ratio	36.964	0
208Pb/206Pb	ratio	2.168	0
87Sr/86Sr	ratio	0.709699	0
d7Li	ratio	32.5	0
G_NIST612
Matrix	Glass
Description	NIST 612 glass, nominal 40 ppm for many elements
Data Source	GeoRem database as of 2018-07-09
URL
File Path	C:/Users/VolcanoLab/Documents/iolite/Reference materials/G_NIST612.json
Notes	These are the preferred values of NIST 612 from GEOREM. All uncertainties are 95%CL or 2 SD. Uncertainties for some major elements have not been included. Values for isotope ratios come from various sources. Please review all values before using them.
Measurement	Units	Value	Uncertainty
Ag	ppm	22	0.3
Al	ppm	11167	0
As	ppm	35.7	5.5
Au	ppm	4.77	0.31
B	ppm	34.3	1.7
Ba	ppm	39.3	0.9
Be	ppm	37.5	1.5
Bi	ppm	30.2	2.3
Ca	ppm	85002	0
Cd	ppm	28.1	1.1
Ce	ppm	38.4	0.7
Cl	ppm	142	58
Co	ppm	35.5	1
Cr	ppm	36.4	1.5
Cs	ppm	42.7	1.8
Cu	ppm	37.8	1.5
Dy	ppm	35.5	0.7
Er	ppm	38	0.9
Eu	ppm	35.6	0.8
F	ppm	80	89
Fe	ppm	51	2
Ga	ppm	36.9	1.5
Gd	ppm	37.3	0.9
Ge	ppm	36.1	3.8
Hf	ppm	36.7	1.2
Ho	ppm	38.3	0.8
In	ppm	38.9	2.1
K	ppm	62.3	2.4
La	ppm	36	0.7
Li	ppm	40.2	1.3
Lu	ppm	37	0.9
Mg	ppm	68	5.1
Mn	ppm	38.7	0.9
Mo	ppm	37.4	1.5
Na	ppm	103858	0
Nb	ppm	38.9	2.1
Nd	ppm	35.5	0.7
Ni	ppm	38.8	0.2
P	ppm	46.6	6.9
Pb	ppm	38.57	0.2
Pd	ppm	1.05	0.1
Pr	ppm	37.9	1
Pt	ppm	2.51	0.1
Rb	ppm	31.4	0.4
Re	ppm	6.63	0.61
Rh	ppm	0.91	0.02
S	ppm	377	70
Sb	ppm	34.7	1.8
Sc	ppm	39.9	2.5
Si	ppm	336061	0
Sm	ppm	37.7	0.8
Sn	ppm	38.6	1.3
Sr	ppm	78.4	0.2
Ta	ppm	37.6	1.9
Tb	ppm	37.6	1.1
Th	ppm	37.79	0.08
Ti	ppm	44	2.3
Tl	ppm	14.9	0.5
Tm	ppm	36.8	0.6
U	ppm	37.38	0.08
V	ppm	38.8	1.2
W	ppm	38	1.1
Y	ppm	38.3	1.4
Yb	ppm	39.2	0.9
Zn	ppm	39.1	1.7
Zr	ppm	37.9	1.2
11B/10B	ratio	4.048	0
143Nd/144Nd	ratio	0.51193	0
206Pb/204Pb	ratio	17.095	0
207Pb/204Pb	ratio	15.511	0
207Pb/206Pb	ratio	0.9073	0
208Pb/204Pb	ratio	37.005	0
208Pb/206Pb	ratio	2.1647	0
87Sr/86Sr	ratio	0.709063	0
d7Li	ratio	31.2	0
G_NIST614
Matrix	Glass
Description	NIST SRM614: ~4 ppm suite
Data Source	"Complete fiction in this case, would normally include original reference/webaddress/etc here"
URL	http://www.awebpageforthisstandardifappropriate.org
File Path	C:/Users/VolcanoLab/Documents/iolite/Reference materials/G_NIST614.json
Notes	Any further notes about the standard can be entered here
Measurement	Units	Value	Uncertainty
Ag	unknown	0.42	0.04
As	unknown	0.74	0.23
Au	unknown	0.48	0.07
B	unknown	1.49	0.19
Ba	unknown	3.2	0.09
Be	unknown	0.753	0.051
Bi	unknown	0.581	0.043
Ca	ppm	85049	0
Cd	unknown	0.56	0.05
Ce	unknown	0.813	0.025
Cl	unknown	102	84
Co	unknown	0.79	0.09
Cr	unknown	1.19	0.12
Cs	unknown	0.664	0.034
Cu	unknown	1.37	0.07
Dy	unknown	0.746	0.022
Er	unknown	0.74	0.017
Eu	unknown	0.77	0.016
F	unknown	6.2	0
Fe	unknown	18.8	6
Ga	unknown	1.31	0.09
Gd	unknown	0.763	0.021
Ge	unknown	0.942	0.096
Hf	unknown	0.711	0.022
Ho	unknown	0.749	0.015
In	unknown	0.79	0.05
Ir	unknown	0.002	0
K	unknown	30	1
La	unknown	0.72	0.013
Li	unknown	1.69	0.09
Lu	unknown	0.732	0.018
Mg	unknown	33.8	1.9
Mn	unknown	1.42	0.07
Mo	unknown	0.8	0.03
Nb	unknown	0.824	0.03
Nd	unknown	0.752	0.014
Ni	unknown	1.1	0.1
P	unknown	11.4	3.9
Pb	unknown	2.32	0.04
Pd	unknown	2.05	0.1
Pr	unknown	0.768	0.015
Pt	unknown	2.36	0.12
Rb	unknown	0.855	0.005
Re	unknown	0.17	0.008
Rh	unknown	1.54	0.18
S	unknown	291	66
Sb	unknown	0.79	0.064
Sc	unknown	0.74	0
Se	unknown	0.4	0.08
Si	ppm	337024	0
Sm	unknown	0.754	0.013
Sn	unknown	1.68	0.15
Sr	unknown	45.8	0.1
Ta	unknown	0.808	0.026
Tb	unknown	0.739	0.02
Th	unknown	0.748	0.006
Ti	unknown	3.61	0.25
Tl	unknown	0.273	0.02
Tm	unknown	0.732	0.02
U	unknown	0.823	0.002
V	unknown	1.01	0.04
W	unknown	0.806	0.071
Y	unknown	0.79	0.032
Yb	unknown	0.777	0.021
Zn	unknown	2.79	0.38
Zr	unknown	0.848	0.028
O_SanCarlosOlivine
Matrix	Olivine
Description	natural olivine
Data Source	https://naturalhistory.si.edu/research/mineral-sciences/collections-overview/reference-materials/smithsonian-microbeam-standards
URL	https://naturalhistory.si.edu/research/mineral-sciences/collections-overview/reference-materials/smithsonian-microbeam-standards
File Path	C:/Users/VolcanoLab/Documents/iolite/Reference materials/O_SanCarlosOlivine.json
Notes	IGSN: NHB005MFP EZID: ark:/65665/37d5368b9-8582-4980-b2c1-8231f7965356 Catalog Number:NMNH 111312-44
Measurement	Units	Value	Uncertainty
Fe	ppm	74233	0
Mg	ppm	298023	0
Mn	ppm	1084.25	0
Ni	ppm	2907.46	0
Si	ppm	190765	0
O_SpringwaterOlivine
Matrix	Olivine
Description	natural olivine
Data Source	https://naturalhistory.si.edu/research/mineral-sciences/collections-overview/reference-materials/smithsonian-microbeam-standards
URL	https://naturalhistory.si.edu/research/mineral-sciences/collections-overview/reference-materials/smithsonian-microbeam-standards
File Path	C:/Users/VolcanoLab/Documents/iolite/Reference materials/O_SpringwaterOlivine.json
Notes	IGSN: NHB003NXN EZID: ark:/65665/35fed5858-d26b-42d2-8881-e1cab612a3aa Catalog Number:USNM 2566
Measurement	Units	Value	Uncertainty
Cr	ppm	136.841	0
Fe	ppm	129189	0
Mg	ppm	262806	0
Mn	ppm	2323.39	0
Si	ppm	182070	0
Z_91500
Matrix	Zircon
Description	91500 Zircon, natural standard
Data Source	Wiedenbeck et al. 95, Geostandards Newsletter 19, 1-23, plus GEOREM database as of Dec09, and Woodhead & Hergt, 2005 Geostandards 29, 183-195 for Hf data
URL
File Path	C:/Users/VolcanoLab/Documents/iolite/Reference materials/Z_91500.json
Notes	204-based ratios are approximate, 207/235 value here calculated from 238/235 natural, not as reported in Wiedenbeck et al!
Measurement	Units	Value	Uncertainty
Age	Ma	1065	0
Ba	ppm	0.06	0
Ce	ppm	2.6	0
Cr	ppm	1.5	0
Dy	ppm	12	0
Er	ppm	25	0
Eu	ppm	0.24	0
Gd	ppm	2.2	0
Hf	ppm	5900	0
Ho	ppm	4.8	0
La	ppm	0.006	0
Lu	ppm	13	0
Nb	ppm	0.79	0
Nd	ppm	0.24	0
Ni	ppm	0.07	0
P	ppm	24	0
Pb	ppm	15	0
Pr	ppm	0.024	0
Si	ppm	152840	0
Sm	ppm	1	0
Sr	ppm	0.052	0
Ta	ppm	1	0
Tb	ppm	0.86	0
Th	ppm	30	0
Tl	ppm	6	0
Tm	ppm	6.9	0
U	ppm	80	0
Y	ppm	140	0
Yb	ppm	74	0
176Hf/177Hf	ratio	0.282306	0
206Pb/238U	ratio	0.17917	0
207Pb/235U	ratio	1.84983	0
208Pb/232Th	ratio	0.05374	0
207Pb/206Pb	ratio	0.07488	0
207Pb/206Pb(i)	ratio	0.9142	0
206Pb/208Pb	ratio	9.35454	0
206Pb/204Pb	ratio	10000	0
207Pb/204Pb	ratio	749	0
208Pb/204Pb	ratio	1069	0
Z_GJ1
Matrix	Zircon
Description	Gemoc GJ 1 Zircon, natural standard
Data Source	NIGL ID_TIMS data from D.Condon; 208/232 (model) data from Jackson et al. 2004 Chem Geol 211, 47-69. Hf data from More et al. 2008 Chem Geol 255, 231-235; Trace element data from Liu et al., 2010, Chi. Sci.Bull.55
URL
File Path	C:/Users/VolcanoLab/Documents/iolite/Reference materials/Z_GJ1.json
Notes	204-based ratios are approximate, 207/235 value here calculated from 238/235 natural (137.88), errors are 2SD
Measurement	Units	Value	Uncertainty
Age	Ma	602	0.7
Ce	ppm	16	0
Dy	ppm	19.9	0
Er	ppm	29.3	0
Eu	ppm	1	0
Gd	ppm	6.9	0
Hf	ppm	6558	0
Ho	ppm	6.81	0
La	ppm	0.005	0
Lu	ppm	13.1	0
Nb	ppm	1.51	0
Nd	ppm	0.59	0
Pb	ppm	25.7	0
Pr	ppm	0.03	0
Si	ppm	0	0
Sm	ppm	1.42	0
Tb	ppm	1.95	0
Th	ppm	9.51	0
Ti	ppm	3.55	0
Tm	ppm	6.25	0
U	ppm	287	0
Y	ppm	246	0
Yb	ppm	62	0
Zr	ppm	431400	0
176Hf/177Hf	ratio	0.282	0
206Pb/238U	ratio	0.097853	0
207Pb/235U	ratio	0.814995	0
208Pb/232Th	ratio	0.03074	0
207Pb/206Pb	ratio	0.06041	0
206Pb/208Pb	ratio	88.08	0
206Pb/204Pb	ratio	71975	0
207Pb/204Pb	ratio	7430.5	0
208Pb/204Pb	ratio	0	0
Z_Maniitsoq
Matrix	Zircon
Description	“natural zircon, Greenland“
Data Source	“Jeffrey Marsh, Laurentian University.”
URL
File Path	C:/Users/VolcanoLab/Documents/iolite/Reference materials/Z_Maniitsoq.json
Notes
Measurement	Units	Value	Uncertainty
Age	Ma	3008.9	0.66
206Pb/238U	ratio	0.59095	0
207Pb/235U	ratio	18.2006	0.40528
207Pb/206Pb	ratio	0.223719	0.00138
U	ratio	0	141
Th	ratio	0	154
Hf	ratio	0	10849
176Hf/177Hf	ratio	0.280864	2.1e-05
Z_OG1
Matrix	Zircon
Description	"OG1 Zircon, natural standard"
Data Source	Stern et al. 09, GGR (UPb)
URL
File Path	C:/Users/VolcanoLab/Documents/iolite/Reference materials/Z_OG1.json
Notes
Measurement	Units	Value	Uncertainty
Age	ratio	0	3465.4
Pb	ppm	424	0
Th	ppm	120	0
U	ppm	150	0
176Hf/177Hf	ratio	0.280633	3.4e-05
178Hf/177Hf	ratio	1.46717	1.3e-05
206Pb/238U	ratio	0.705	0
207Pb/235U	ratio	29.06	0
207Pb/206Pb	ratio	0.29907	0.00011
206Pb/204Pb	ratio	23712	0
Z_Plesovice
Matrix	Zircon
Description	Plesovice Zircon, natural standard
Data Source	Slama et al., 2008, Chem. Geol. 249, 1-35
URL
File Path	C:/Users/VolcanoLab/Documents/iolite/Reference materials/Z_Plesovice.json
Notes
Measurement	Units	Value	Uncertainty
Age	Ma	337	0
206Pb/238U	ratio	0.05368	0
207Pb/235U	ratio	0.394	0
208Pb/232Th	ratio	0	0
207Pb/206Pb	ratio	0.05325	0
206Pb/208Pb	ratio	31.2138	0
206Pb/204Pb	ratio	51930	0
207Pb/204Pb	ratio	0	0
208Pb/204Pb	ratio	0	0
Pb	ppm	39	0
Th	ppm	78	0
U	ppm	755	0
176Hf/177Hf	ratio	0.282482	0
Z_Temora2
Matrix	Zircon
Description	Temora2 Zircon, natural standard
Data Source	Black et al., 2004, Chem. Geol.205, 115-140 and Woodhead & Hergt, 2005 Geostandards 29, 183-195 for Hf data
URL
File Path	C:/Users/VolcanoLab/Documents/iolite/Reference materials/Z_Temora2.json
Notes
Measurement	Units	Value	Uncertainty
Age	Ma	417	0
176Hf177Hf	ratio	0.282686	0
206Pb/238U	ratio	0.0667	0
207Pb/235U	ratio	0.5075	0
208Pb/232Th	ratio	0	0
207Pb/206Pb	ratio	0.0552	0
206Pb/208Pb	ratio	0	0
206Pb/204Pb	ratio	0	0
207Pb/204Pb	ratio	0	0
208Pb/204Pb	ratio	0	0

## Sheet: 1I_LA-ICP-MS_Glass
ESM 1I. UNR LA-ICP-MS data
Sample: PCC-18-15A
Sample	Type	Li7_ppm_mean	Na23_ppm_mean	Mg24_ppm_mean	K39_ppm_mean	Ca43_ppm_mean	Ca44_ppm_mean	Sc45_ppm_mean	Ti47_ppm_mean	Cr50_ppm_mean	V51_ppm_mean	V52_ppm_mean	Cr53_ppm_mean	Mn55_ppm_mean	Fe57_ppm_mean	Ni60_ppm_mean	Cu63_ppm_mean	Zn66_ppm_mean	Ga71_ppm_mean	Rb85_ppm_mean	Sr88_ppm_mean	Y89_ppm_mean	Zr90_ppm_mean	Nb93_ppm_mean	Cs133_ppm_mean	Ba137_ppm_mean	La139_ppm_mean	Ce140_ppm_mean	Pr141_ppm_mean	Nd146_ppm_mean	Sm147_ppm_mean	Eu153_ppm_mean	Gd157_ppm_mean	Tb159_ppm_mean	Dy163_ppm_mean	Ho165_ppm_mean	Er166_ppm_mean	Tm169_ppm_mean	Yb172_ppm_mean	Lu175_ppm_mean	Hf178_ppm_mean	Pb208_ppm_mean	Th232_ppm_mean	U238_ppm_mean				Li7_ppm_2SD	Na23_ppm_2SD
612 - 1	standard	40.3696	106390	69.5763	61.9076	92993.5	93599.2	44.3283	51.2843	0.0966939	42.8079	1107.43	43.9518	41.8955	91.2947	41.4893	47.7512	34.7335	37.2829	31.0992	85.4417	45.7479	44.9569	46.779	43.0543	42.7698	36.9243	41.4067	39.4176	43.5114	41.2393	35.7587	39.5186	35.7438	38.0244	44.4624	42.19	41.2617	40.9124	35.7314	39.0675	37.9152	39.9411	33.8549				13.4624	14602.6
612 - 2	standard	37.2264	104798	65.8911	57.757	90375.4	93270.2	41.5055	41.701	0.0929823	42.2369	1094.83	44.23	40.3271	84.2158	41.7576	48.1341	35.6044	36.9911	30.6232	82.5546	44.6767	45.0999	45.2664	39.3576	45.6949	37.0366	41.9801	41.9299	38.8294	41.263	41.9847	38.8134	39.5589	46.6265	45.6875	40.1385	35.8662	41.1523	36.9879	37.7197	39.3127	39.4415	35.9341				11.1949	13175.9
612 - 3	standard	45.1889	105315	67.3087	61.5842	92278.3	93975.5	44.6652	45.7986	0.0932021	42.2238	1091.87	41.8457	39.7555	71.2474	42.1451	47.5156	35.2921	38.1429	28.8425	87.4399	45.6099	45.2891	43.0963	37.898	43.3073	36.745	40.3986	39.6131	36.3671	37.8988	40.8933	45.6946	46.4244	51.4929	38.7528	46.0438	38.5235	55.5858	49.6303	40.1055	38.6268	41.5912	40.97				16.379	22012.4
612 - 4	standard	44.3884	106426	68.9774	63.2265	90995.9	89717.3	41.3919	44.7169	0.088197	38.4408	1040.02	44.0922	39.0636	60.8563	39.2629	48.1242	37.764	39.7985	29.6823	86.284	44.6224	44.3497	42.6141	39.221	47.7675	39.8392	41.5423	44.0151	38.2655	33.5912	39.1743	49.1405	45.2341	50.8396	38.6993	47.5748	39.4673	58.9754	52.688	39.6015	42.5233	42.1602	40.9401				11.5528	12815.4
BHVO - 1	standard	3.71484	15952.7	43789.6	4207.53	76995.1	78679.1	31.0068	17108.6	20.4929	327.151	8324.8	327.474	1336.97	84957.5	125.961	151.747	88.6077	19.583	8.91636	364.639	24.2555	159.535	18.3689	0.168487	124.594	13.7918	34.4127	4.54548	24.9705	5.29663	2.21058	6.09292	0.972462	6.06177	1.0045	2.32942	0.33886	1.87578	0.206902	4.07563	1.26294	1.2086	0.408109				2.49709	2734.33
BHVO - 2	standard	5.10161	15843.3	42197.5	4050.7	73181.5	74628.7	28.9782	15957.2	18.7481	287.995	7470.72	310.826	1251.72	80766.9	121.453	149.14	86.8393	19.9255	9.44361	361.287	22.7854	154.11	17.1713	0.19517	120.604	14.0358	35.8435	5.05686	26.9117	3.53621	1.87885	6.3129	0.691774	4.47603	0.85632	2.56657	0.274023	1.95832	0.292206	4.01491	1.66409	1.15134	0.45464				3.98393	2986.14
BHVO - 3	standard	4.76241	16435.3	42934.3	4197.57	76290.3	75206.9	29.8983	16513.5	19.2988	291.747	7709.28	313.146	1248.21	82482.8	120.979	150.95	90.1284	21.0068	9.40607	377.407	22.9735	159.055	17.0851	0.255616	129.389	13.9291	35.2951	4.51791	24.8719	6.11365	2.73646	5.74261	0.88883	6.70291	0.870536	2.87157	0.219278	2.32503	0.250936	4.13974	1.71188	1.36632	0.508353				4.98474	2163.55
BHVO - 4	standard	4.33012	16627.5	42869.6	4162.31	77234.5	79653.1	30.1883	16547.1	20.0365	320.422	7789.02	303.433	1303.65	85184.5	127.006	161.963	99.7662	22.6723	9.26418	395.445	26.5409	170.954	18.8611	0.252791	135.46	15.7415	38.5466	5.25358	30.0407	4.80398	2.38455	6.66266	0.979791	6.2414	0.798038	3.02079	0.39724	3.06025	0.423753	4.67212	2.14655	1.40389	0.604993				2.77687	2050.71
BCR - 1	standard	8.88326	24077.8	21521.1	14897.9	50698.8	50549.1	33.0832	14149	17.0932	423.996	421.608	17.879	1553.58	97129.5	13.2294	20.9475	125.768	23.3044	47.4439	346.581	35.4337	183.898	12.4293	1.14988	684.064	25.1077	54.419	7.06402	29.5375	6.74651	2.22957	7.04585	1.05263	6.64982	1.32416	3.62448	0.486867	3.39965	0.501005	4.86699	11.1405	5.9943	1.72259				6.39123	4254.11
BCR - 2	standard	9.21828	23580.5	21304.7	14939.2	50385	50234.6	32.8917	14021.1	16.9899	428.653	428.308	16.4868	1544.99	94980.8	12.6853	21.1953	124.393	22.554	46.1507	337.279	34.0466	183.006	12.4662	1.19862	683.73	24.0983	51.8066	6.35265	28.3694	5.92887	1.67407	6.12895	0.972785	6.55955	1.20783	4.09863	0.523398	3.21177	0.499755	4.72116	10.6593	5.8517	1.63662				5.36525	5272.4
BCR - 3	standard	8.93169	24090.7	21542.4	14866	49635.5	50399.8	32.9726	14100.8	16.8208	420.066	427.14	16.8325	1546.01	95304.6	13.2046	20.9049	124.056	23.094	47.1519	341.117	34.9697	185.844	12.9561	1.16726	678.665	24.1199	53.3556	6.76639	28.611	7.47925	2.15486	7.67779	1.04807	5.43646	1.28993	3.45841	0.553539	3.69846	0.538739	4.98689	11.3475	5.88089	1.68431				3.2705	3900.76
BCR - 4	standard	9.08686	23948	21482.6	14912.3	50721.2	50506.8	33.0595	14121.7	17.1389	426.407	423.558	17.0924	1554.22	97327.4	12.9745	21.0032	126.764	23.0298	47.1145	345.247	35.257	183.4	12.2775	1.138	690.966	25.1389	54.354	6.79774	30.3363	6.35478	1.97518	6.5096	1.01507	7.26271	1.28878	3.81506	0.477753	3.29904	0.495554	4.79959	10.9519	5.97003	1.71956				7.12754	3553.9
GSC - 1	standard	4.80487	26920.8	21265.2	25814.9	49151.8	48043.3	5.73096	8349.65	9.83813	5.97667	284.559	10.2984	177.778	98024.7	21.4167	16.2952	9.7956	9.96674	4.66947	30.7777	4.90049	6.45815	5.69199	3.39032	39.5191	3.94651	4.64204	4.51528	6.2431	4.71773	5.31209	3.68585	4.70461	4.77299	5.41645	4.16274	5.15928	4.68056	5.07283	4.57845	15.8944	3.94201	4.22114				3.60253	3024.98
GSC - 2	standard	5.8219	26832.6	21676.9	25845.3	51260.1	49686.7	5.67053	8818.22	10.3363	4.77812	283.51	9.49027	179.075	101164	20.2913	16.2557	10.2199	10.4262	4.81144	32.0777	5.45133	5.63002	5.038	3.44171	32.8031	4.17739	4.84898	4.65067	4.85297	4.86589	4.37626	6.19054	4.99154	6.61294	5.68816	3.2887	4.53537	5.14905	5.25085	4.06725	13.4024	3.80595	4.47797				4.17895	4132.55
GSC - 3	standard	5.3567	26634.9	21030.1	25114.8	48160.7	48000.4	5.58832	8238.43	9.86437	5.03835	222.701	10.5614	171.636	99610.5	20.6857	15.7664	11.1175	10.2709	4.95506	32.4361	5.04046	6.58813	4.51174	3.42901	35.8041	3.8552	4.28513	5.03718	6.18584	6.59859	5.10947	5.18955	5.08392	7.96215	5.54133	5.30255	4.23901	5.51421	5.57064	4.52764	13.628	3.98553	4.5198				2.55731	3117.89
GSC - 4	standard	7.24968	26907.9	21285.3	25667.9	49305.2	48792.3	5.64826	8291.05	9.90951	4.83856	270.383	9.69831	172.755	94537.6	21.435	16.2725	9.87592	10.8273	4.11743	30.746	5.93262	6.61348	5.18842	3.30398	31.4244	4.38525	4.77398	4.77215	4.08555	3.58989	4.39707	6.66916	5.93415	6.41267	4.67	4.39651	5.04038	6.54105	6.4094	4.22095	15.873	4.04344	4.89537				3.50885	2174.67
GSA - 1	standard	1.77702	26967.8	21473.2	22861.2	54337	53692.1	0.65207	9568.43	11.3229	0.838656	164.101	6.80379	156.264	104718	14.487	2.32484	7.59797	5.9352	0.752004	26.6394	0.37501	5.78561	29.6846	0.0423225	56.6738	0.890202	0.354681	0.0739166	0.0668434	-0.0949912	0.00401663	-0.0354956	-0.00671542	-0.0402388	-0.0112896	-0.00657528	-0.00427016	-0.032577	-0.00663566	0.201858	11.2493	0.110357	0.165291				1.80516	6490.72
GSA - 2	standard	1.76718	26778.4	20905	23832.2	53939.7	54377.5	0.549159	9630.03	11.8724	0.903341	142.8	6.39173	153.021	104817	15.623	2.55067	7.63325	6.40417	0.808437	27.5053	0.253113	5.37453	29.5979	0.0169116	61.3453	0.797513	0.514887	0.013878	0.228062	-0.0770482	-0.00567815	-0.056313	-0.00998124	-0.00233656	-0.0110135	0.0390209	-0.00421232	-0.0437005	-0.00952795	0.174555	11.9167	0.116091	0.147561				2.19212	3885.83
GSA - 3	standard	1.45442	26843.2	20373.1	23156.5	52086.1	52451.4	0.456691	9327.29	11.2175	1.01702	143.624	6.21056	147.45	102528	15.0021	2.43333	7.59497	6.00321	0.92238	26.9889	0.295236	5.61237	28.0716	0.0170937	59.0096	0.65188	0.305427	0.0482089	-0.0774904	-0.0426669	-0.01846	-0.075557	-0.0131371	-0.076543	0.019504	-0.0325242	-0.00363713	-0.0532236	-0.0122765	0.188792	11.527	0.113572	0.196625				1.601	4215.31
GSA - 4	standard	1.47886	26787.2	20054.1	22992.6	53365.1	51991.9	0.537824	9343.53	10.8707	1.07454	152.72	6.14526	149.99	101192	14.8026	2.28088	7.98214	6.46976	1.19694	26.6423	0.179387	6.59723	27.472	0.0170598	52.7336	0.76207	0.314921	0.0531369	0.0885498	-0.00161834	-0.0326304	-0.104932	-0.016802	-0.0781871	-0.00503223	0.075146	-0.00308735	-0.0685482	-0.017034	0.171362	11.7768	0.115588	0.174888				2.31676	3128.34
glass - 1	sample	39.8185	42552	1118.07	28725.8	15785.3	17342.7	11.6322	3478.72	4.16406	19.1785	21.3358	0.348189	189.412	14004.8	-0.561019	6.74808	23.0797	18.8305	83.2772	194.627	57.0974	269.392	6.88878	4.88133	711.419	33.5229	82.7608	11.1726	48.2823	11.052	1.81325	11.0716	1.59004	11.2797	2.49919	6.05352	0.700541	4.84857	0.850296	6.32192	24.4445	6.27687	1.87907				27.8735	18622
glass - 2	sample	51.4191	33105.5	1587.06	36205.3	5979.84	5074.09	17.3691	4150.8	5.13901	32.2072	56.219	0.241855	243.7	18269.4	-0.125431	12.8906	30.3245	17.3228	121.442	28.4809	60.8532	398.348	7.69928	7.05877	488.76	30.2409	68.4433	8.14695	39.5825	8.55667	1.1113	6.73142	1.45964	9.32265	2.31735	6.20686	0.870367	7.49094	0.857487	8.87631	27.6723	8.82693	3.00222				17.9134	4836.75
glass - 3	sample	59.3496	33399.5	1376.81	37046.4	5539.82	4125.71	16.8144	5720.1	6.28343	31.5444	-42.1107	0.0101751	294.637	20125.3	2.15999	18.171	36.0749	18.7464	139.023	33.1062	46.5683	499.021	12.885	8.76118	601.084	26.7296	57.5403	5.96986	26.0058	9.52803	0.857285	5.4727	0.802847	10.6872	2.11989	5.4274	1.23178	3.39735	0.959539	11.9987	36.4501	11.1409	3.52088				33.7024	9605.32
glass - 4	sample	30.2962	47932.6	869.205	23607.9	14888.6	15269.1	6.96219	2860.61	3.43472	13.8765	9.10088	0.253931	151.665	11871.7	-0.418809	6.35053	17.5476	20.8797	65.654	259.353	20.9645	228.103	5.43594	3.81501	799.141	13.5966	28.0968	3.53552	14.6821	3.27676	2.26428	2.37348	0.414509	4.18429	0.770063	2.47333	0.273139	2.42178	0.471917	5.19628	20.6073	4.85837	1.74989				11.3979	16459.2
glass - 5	sample	48.143	39428.3	1260.69	32225.8	10558.5	11657.7	7.87083	4393.1	5.00475	15.797	-26.5337	-0.000981046	224.661	15776.6	0.0264415	12.9087	25.6577	17.6085	102.206	139.228	36.0963	389.149	9.40935	5.88411	612.366	22.2122	49.8863	5.7475	29.7895	4.72295	1.30582	6.15495	0.761954	5.55996	1.11001	3.28273	0.457779	4.47871	0.463986	8.89826	23.15	9.27461	2.82389				12.1955	4574.3
glass - 6	sample	52.1966	35046.8	1342.92	34363.4	4971.34	5576.61	12.3698	5013.03	5.98864	23.8304	-13.6899	0.0727385	251.383	18871.5	0.347179	13.3965	30.9201	16.6086	113.991	56.78	37.3663	368.908	9.54312	7.02524	500.386	19.6362	46.4688	5.35783	24.4493	4.7321	0.836099	4.7964	0.728218	5.91496	1.84679	3.90028	0.464558	4.38673	0.6458	8.13206	26.6969	7.83991	2.50907				12.232	7284.71
glass - 7	sample	53.5869	33616.4	1359.58	36457.1	5576.36	5017.72	17.1365	4629.11	5.29501	31.9837	17.4607	0.0796866	229.711	18067.6	0.0597092	5.42339	29.6805	17.0326	115.331	27.9087	49.4871	427.884	8.9826	6.91228	477.985	21.9881	50.1222	6.89106	34.7264	5.42278	0.648013	7.19701	1.06705	8.49025	2.12372	5.28806	0.81535	5.95371	0.60069	9.57311	26.597	9.51774	2.93936				14.5243	2617.37
glass - 8	sample	54.2305	33642.7	1578.12	35520.9	5139.3	4819.25	12.1128	4550.29	5.36646	25.2281	14.6591	0.60524	261.997	18633.7	0.613453	9.39362	32.5068	14.935	117.779	30.1704	50.2615	378.1	9.48697	6.83549	512.422	25.719	60.2433	7.68495	35.669	7.73527	0.984972	5.65661	0.913565	10.2318	1.73214	5.40423	0.945341	4.80242	1.11954	9.33263	29.4685	8.90653	2.76826				12.0937	2726.2
glass - 9	sample	4.68911	42794.1	625.099	18671.4	45415.9	68768.7	48.1495	14981	45.2023	228.335	-2871.84	-16.6744	6773.8	611275	50.0027	2326.43	1226.08	827.713	4362.09	4257.99	2520.21	20885.5	341.573	259.302	32142	1525.26	3385.8	467.003	1753.54	274.942	14.8482	353.353	95.3463	446.231	56.4586	361.523	55.6023	203.865	64.8033	565.236	1815.44	479.086	169.314				133.013	35736.5
glass - 10	sample	48.8483	32873	2718.46	35384	3891.7	4594.18	13.9525	4367.47	5.21594	28.7239	5.80484	0.148497	348.979	20464.4	0.748853	10.3209	35.8406	16.1994	113.827	30.3921	43.8561	437.295	8.38117	6.76453	493.178	23.1731	54.071	6.50567	32.7589	6.13448	1.45143	5.75281	0.815667	8.24922	1.6819	4.68583	0.418414	4.53289	0.70104	10.9075	28.12	10.0836	2.98371				11.9407	3606.99
glass - 11	sample	52.9076	35012.4	1922.26	34684.6	9521.47	11135.7	28.008	5691.83	6.69025	28.5224	-5.90864	0.2277	306.688	18594.7	0.406746	14.4306	31.2374	16.8898	106.248	54.7202	97.8957	383.767	11.0423	6.05595	534.155	66.7926	194.796	17.0253	83.2724	17.0055	1.21392	14.1643	2.34477	16.2312	3.86932	9.66759	1.1711	10.0363	1.32679	8.41918	27.3015	8.83806	2.8088				9.17113	3302.66
glass trans - 1	sample	56.0841	32543.6	1194.99	33988	2669.05	4404.6	14.9019	5075.83	5.8145	22.8733	12.0571	0.241574	292.772	20394.4	0.439653	12.11	38.3444	18.5864	124.098	35.8708	50.4932	484.352	7.75588	7.42499	660.413	26.8365	59.4587	8.56066	29.7366	5.49355	1.4862	5.55292	1.09166	13.3551	1.57696	4.92123	1.40582	6.18378	1.05446	12.6194	31.7438	11.1726	3.78901				8.3692	283.344
glass trans - 2	sample	29.9707	32550	1146.4	27590.1	23360.3	2400.78	3.08358	3373.74	5.18167	15.4841	-1763.37	-13.5084	146.168	14971.3	54.6431	-20.544	91.3291	84.5561	618.331	228.336	292.169	2055.31	93.18	49.3532	8370.27	457.914	701.483	73.1915	507.436	36.8174	0.678918	1.42222	5.47656	86.1954	41.2031	18.9428	0.224072	159.556	21.5917	360.182	1263.7	434.964	144.078				119.685	30921.1
glass trans - 3	sample	43.9196	43737	1775.84	28454.8	26624.2	27618.7	11.2408	3485.1	4.1487	24.8948	-7.73383	0.421976	230.212	14848.2	2.96798	12.0143	24.5935	19.8582	89.4643	281.205	57.3374	270.67	5.48047	4.80246	548.455	33.7455	77.9058	10.1179	47.1265	9.9611	2.55141	12.4973	1.77932	12.0151	2.12001	4.29438	0.651473	6.62005	0.57318	6.56965	24.8176	6.39246	2.29671				22.5034	8755.03
glass trans - 4	sample	49.9015	36907.2	5032.57	32582.1	6279.32	7196.67	27.8252	25503.7	26.7641	132.723	347.452	14.6182	469.724	32122.4	7.91042	8.78206	30.0695	16.1067	92.2548	89.9818	30.8866	329.014	13.0426	4.95738	448.736	14.0895	34.0694	3.34474	16.7114	4.52423	0.84684	3.77648	0.772251	6.92835	1.37058	4.14973	0.421235	5.25419	0.555064	8.03373	21.685	7.28083	2.4446				17.2452	8352.09
glass trans - 5	sample	64.0234	33176.5	1354.89	36732.3	5824.49	5307.24	16.9382	4291.71	5.06444	26.4938	18.1528	0.327465	246.11	18116.3	0.14694	7.85283	30.1097	16.4992	111.552	28.8343	43.2395	388.795	8.51464	6.43803	460.269	21.1646	57.5453	6.23206	32.4951	5.86115	1.14599	6.15443	0.883193	7.77792	1.72363	5.67096	0.490716	5.1023	0.951824	8.97017	24.7614	7.6158	2.67563				23.68	3676.51
glass trans - 6	sample	57.88	34776.1	1712.08	35723.1	14426.9	12696.7	18.6792	4703.08	5.43961	27.7628	19.9727	0.431519	266.689	17856.3	0.91914	6.22994	28.8787	17.0785	121.418	35.3852	83.7226	385.502	8.53592	6.7633	461.194	45.4414	104.703	15.5098	69.0305	13.7488	2.18574	18.1068	1.81163	20.9888	2.86447	8.58148	1.11441	9.56825	1.04308	9.23428	26.3517	8.96282	2.6774				12.0802	2573.77
glass trans - 7	sample	52.5955	35357.5	1207.19	34976.9	4811.51	5600.71	9.41716	4079.79	5.01246	25.7915	-18.0288	1.16845	229.555	16506.4	0.136761	11.5531	23.854	17.4921	105.177	43.8353	40.5779	361.631	7.75594	6.02406	478.949	20.4312	52.1726	6.0362	29.8743	4.3115	0.732967	4.83071	0.862126	7.45401	1.20509	4.57554	0.542693	5.66406	0.85133	8.35496	23.1295	7.59998	2.74276				11.1081	2418.13
glass trans - 8	sample	51.2886	33145.5	1556.26	36294.7	3672.94	3981.62	13.428	4203.93	4.9048	21.9386	3.9315	-0.0220752	241.696	15606.4	1.15634	3.15339	25.52	13.7348	111.346	28.8184	26.7931	416.486	8.21076	6.1499	483.379	16.0806	34.1655	4.39648	17.0765	3.32545	0.67215	3.21785	0.650133	5.23748	1.04266	2.54726	0.475254	4.16727	0.681863	10.047	29.3299	8.74798	2.88631				11.8972	2221.68
glass trans - 9	sample	58.2688	33085.8	1300.47	36679.3	4038.3	3990.87	9.46512	4203.33	5.10938	26.5881	-31.6499	0.178704	250.511	18148.5	0.632705	6.8694	32.4166	16.0401	107.179	32.2034	33.0735	420.005	8.46461	6.31226	554.717	19.5414	43.8708	5.35334	20.4131	2.62788	0.460482	5.29146	0.766025	8.04264	1.19526	5.04295	0.55139	4.16631	0.57768	9.81444	26.3741	9.53066	2.88499				19.6458	3395.41
glass trans - 10	sample	57.8012	33411.4	1538.57	36412.6	14031.9	15435	11.2818	4383.52	5.17879	26.3471	-18.5058	0.597065	284.904	18366.8	1.20409	4.93123	31.661	16.6891	112.044	44.3092	116.045	393.366	8.69895	6.26504	545.729	64.9827	163.634	21.1166	95.9443	16.5476	2.02677	23.2724	3.43378	22.1864	3.4842	11.8058	0.992853	9.26468	1.43254	9.81294	27.1998	11.5641	3.1372				23.9285	5231.99
gm trans - 1	sample	34.9129	42610.3	3033.12	26299.6	12565.2	13490.3	12.9627	4026.24	4.94288	7.69869	8.83857	0.163281	773.098	29009	2.73124	15.8532	69.7953	17.8755	72.1176	153.198	53.0259	362.832	10.0365	4.49248	792.078	31.9252	69.7858	8.68356	46.1566	8.11138	1.65841	6.48932	1.54227	9.42656	1.93006	6.73265	0.78965	6.40467	0.863335	9.63045	23.2354	8.87534	2.28974				12.1405	7271.11
gm trans - 2	sample	36.2119	46993.2	3594.55	24891.8	18856.5	16695.1	13.7875	4286.82	5.05628	13.1431	6.91386	-0.0948188	816.808	32884.6	4.13232	13.011	75.0774	21.2509	73.6782	208.463	55.5105	353.889	9.2868	4.58645	932.297	31.2739	74.2184	9.52495	39.0855	9.40307	1.75589	7.05502	1.47263	11.3369	2.12477	6.12735	0.646561	5.28396	0.87585	9.25545	24.9556	9.59488	2.39993				14.8572	8956.89
gm trans - 3	sample	36.949	45812.3	2372.83	27186.5	12213	12329	13.0362	3820.22	4.49014	6.94434	-28.7114	0.255813	458.922	27779.6	4.42235	8.93194	58.5289	20.1806	90.9532	172.705	58.3691	417.011	11.4459	4.83326	854.379	31.4214	74.8079	10.022	37.6173	6.83619	1.64305	9.19138	1.18219	10.9929	2.27247	6.20034	0.693351	5.65193	0.806306	10.6302	25.1433	10.112	2.73647				25.2186	8384.68
gm rhy - 1	sample	33.4609	40683.9	1507.33	22283.7	13510.4	13703.2	9.75256	2950.36	3.56719	3.18062	-2.86877	-0.165079	531.446	20121.4	0.410097	19.3749	54.5659	18.1232	60.6881	154.044	47.9989	345.165	8.07575	4.12899	812.135	27.4745	64.0936	6.86208	31.6256	5.95695	1.55473	8.35023	1.07524	9.42311	1.58039	5.46051	0.612766	5.69464	0.900353	8.20623	22.0824	8.21904	2.43342				31.3195	12755.5
gm rhy - 2	sample	41.3075	41963.3	2631.18	27759.9	13369.5	14167.1	13.3989	3677.36	4.42688	4.20918	25.0505	0.17485	850.42	28870.9	1.19115	18.5015	79.2016	20.4532	89.5314	160.861	65.4623	448.877	12.6008	5.31291	904.233	34.333	81.519	11.2919	44.5899	8.15565	1.43414	10.214	1.64804	15.9597	2.0856	8.0199	0.853223	10.6821	1.30116	11.3501	30.4144	11.1383	3.0299				12.8405	7714.06
gm rhy - 3	sample	44.544	38414.4	7026.1	27442	13647.4	15937	35.6214	46906.8	54.7339	166.831	-2.15169	0.22131	3524.14	204669	1.34498	32.9093	419.255	26.3852	75.8486	119.101	76.7356	422.823	25.4116	4.74036	704.061	49.5124	110.099	13.7721	63.1645	11.7676	1.16162	12.8396	2.60661	17.2314	3.08328	9.17814	1.15603	8.87745	1.4753	11.1231	27.5192	9.67763	2.56488				26.9644	8487.66
gm rhy - 4	sample	32.4782	41080.3	5754.01	26569.5	15455.2	15389.2	19.6857	4933.34	5.88478	9.63672	6.66857	0.0817837	1372.98	42787.1	0.270633	23.198	109.278	20.7608	81.1772	156.793	69.5727	406.533	12.339	5.23283	886.942	37.1167	87.2531	10.943	47.2504	8.48768	1.71554	7.4658	1.55166	13.5965	2.34101	8.22019	0.953579	7.96093	1.35452	10.1817	26.4446	10.4946	2.69661				7.6958	9072.64
gm rhy - 5	sample	33.562	40250.2	3084.94	24757.6	12783.6	13273.6	14.2046	3419.96	4.11999	4.78836	42.2225	0.223088	863.599	27624	0.480712	18.8538	74.3717	18.617	71.8157	142.48	58.0219	379.195	11.1608	4.64571	739.287	32.664	72.0253	9.22477	37.6568	6.81346	1.50285	8.54603	1.28646	12.5755	1.72688	5.68672	0.745981	7.74004	1.19083	9.46008	22.958	9.57203	2.56949				15.3558	7345.83
gm rhy - 6	sample	30.4673	40790.4	2828.28	23594.3	14137.4	14948.6	13.0205	3689.16	4.29071	5.48862	-18.2037	0.104187	799.526	26653.7	0.215217	20.7064	81.7837	18.8471	68.5836	153.525	61.7242	377.679	10.263	4.55956	858.326	38.6048	88.6963	12.3075	52.2882	11.4091	2.33523	12.8631	1.74475	12.7212	2.22929	7.62062	0.933723	8.21995	0.970916	9.47824	27.1478	9.47356	2.51475				23.8894	7992.86
gm rhy - 7	sample	29.9681	41012.2	5990.46	24991.2	15035.4	15503.7	20.8283	4285.72	5.28191	7.85596	28.227	0.280615	1448.96	42499.3	0.10733	16.6205	105.668	19.0991	72.3275	153.667	62.1438	385.026	10.8171	4.69007	826.731	30.9376	78.0571	10.3094	41.9637	8.03498	1.67268	9.82033	1.60786	13.2458	2.29117	6.5796	0.905179	8.36783	1.21465	9.46997	26.4518	9.95353	2.5532				5.73514	6904.63
gm rhy - 8	sample	27.1643	56666.7	1996.25	19121.5	27015.5	27572.7	8.26465	2015.58	2.34871	2.47812	10.2675	0.400019	508.251	17419.4	0.153222	9.55891	47.1368	28.0205	45.8344	370.255	32.3661	205.206	6.18198	2.80634	1118.59	21.8191	43.7584	5.07311	23.26	4.15869	2.87903	6.51883	0.717673	8.74833	0.99124	3.42878	0.366833	3.0889	0.562658	4.71879	18.4381	4.55763	1.37911				20.0756	21018.6
gm rhy - 9	sample	38.5176	42914.3	3970.83	27319.8	14880.3	15542.7	16.4009	3861.71	4.67238	6.14764	13.2357	0.155729	954.217	31859.1	0.482253	19.9034	83.7873	21.4847	84.0505	167.631	65.7635	434.201	10.8497	5.23422	902.837	36.1263	79.1626	10.5148	44.4189	7.06063	1.71033	9.93933	1.10003	13.6382	2.38398	6.8595	0.861985	8.51451	1.25886	10.6574	28.2694	10.4524	2.82762				15.5638	8183.7
gm rhy - 10	sample	34.7356	44391.4	3191.15	25303.6	15243.5	15327.3	13.2308	3180.06	3.97573	4.54519	1.49156	0.2985	722.66	25536.1	0.866218	9.13509	63.9998	19.4311	71.5395	178.253	59.3539	398.854	10.4516	4.98489	872.288	34.4023	77.6781	10.2833	39.7609	8.61467	2.18109	8.04432	1.46722	13.6109	1.78036	5.9548	0.820143	10.798	1.00398	9.89802	27.2118	10.8614	2.82289				14.1984	3416.53
gm rhy - 11	sample	38.3269	44724.3	1847.41	26016	14541.1	15019.4	10.6066	3316.62	4.07087	3.63438	-20.0775	-0.0440412	622.147	22537.9	-0.00419221	14.0471	82.4497	21.281	75.6699	164.231	56.0944	411.36	11.0415	4.88346	891.17	35.2381	77.0684	9.98784	40.6518	9.27373	2.18117	9.45008	1.55124	14.3775	1.81902	8.56933	0.966498	8.28429	0.863052	10.9686	25.0331	10.3364	2.64243				18.352	6368.95
gm rhy - 12	sample	34.0007	43203.2	2515.09	25745.7	13314	14237.8	12.69	3414.53	4.00525	4.63296	45.0241	0.163382	751.846	25368.9	0.00618385	16.0421	71.5635	19.4959	73.0471	151.63	60.2563	400.67	11.8015	4.94225	855.25	35.2916	73.2886	9.78502	36.5649	10.1224	1.82107	8.89133	1.74844	11.4972	2.26656	6.60413	0.690922	8.57711	1.10828	9.67947	25.8254	9.74651	2.76594				11.6922	5821.1
gm rhy - 13	sample	30.9005	42491.5	3246.53	26442.1	12918.5	12724.7	13.5364	4259.89	4.60653	6.24446	65.601	0.037814	776.489	28431.6	1.00028	8.28491	75.3599	20.091	82.2442	158.35	63.9603	405.313	10.6565	5.1848	806.163	33.2627	78.803	9.96691	39.368	7.96362	1.68616	11.1835	1.41662	11.5514	1.96026	7.16362	0.691205	8.31283	1.16056	10.4381	26.3805	10.4128	2.57282				21.3736	5467.52
gm rhy - 14	sample	37.786	42437.5	3267.95	26686.2	13738.9	14178.4	13.9802	3830.15	4.56933	5.81955	29.4334	0.230513	790.757	28380.3	4.79524	14.6106	75.0118	20.1147	78.8705	150.368	56.5627	390.086	10.0178	4.49995	766.779	32.4175	72.7432	8.90379	37.5543	7.86374	1.48382	8.9918	1.4052	13.3382	1.9454	5.57776	0.880434	7.97426	1.40134	9.31328	22.8212	9.24691	2.63603				13.8669	6747.11
[truncated: 41 more columns]

## Sheet: 1J_Enclave Refs
ESM 1J. References for Global Enclave Compilation in Figure 4
Volcanic Center	Reference
Quizapu	Ruprecht, P., Bergantz, G. W., Cooper, K. M., & Hildreth, W. (2012). The Crustal Magma Storage System of Volcán Quizapu, Chile, and the Effects of Magma Mixing on Magma Diversity. Journal of Petrology, 53(4), 801–840. https://doi.org/10.1093/petrology/egs002
Medicine Lake	Grove, T. L., & Donnelly-Nolan, J. M. (1986). The evolution of young silicic lavas at Medicine Lake Volcano, California: Implications for the origin of compositional gaps in calc-alkaline series lavas. Contributions to Mineralogy and Petrology, 92(3), 281–302. https://doi.org/10.1007/BF00572157
	Grove, T. L., Donnelly-Nolan, J. M., & Housh, T. (1997). Magmatic processes that generated the rhyolite of Glass Mountain, Medicine Lake volcano, N. California. Contributions to Mineralogy and Petrology, 127(3), 205–223. https://doi.org/10.1007/s004100050276
Coso VF	Bacon, C. R., & Metz, J. (1984). Magmatic inclusions in rhyolites, contaminated basalts, and compositional zonation beneath the Coso volcanic field, California. Contributions to Mineralogy and Petrology, 85(4), 346–365. https://doi.org/10.1007/BF01150292
	Bacon, C. R. (1986). Magmatic inclusions in silicic and intermediate volcanic rocks. Journal of Geophysical Research, 91(B6), 6091. https://doi.org/10.1029/JB091iB06p06091
Lassen Volcanic Center	Feeley, T. C., Wilson, L. F., & Underwood, S. J. (2008). Distribution and compositions of magmatic inclusions in the Mount Helen dome, Lassen Volcanic Center, California: Insights into magma chamber processes. Lithos, 106(1–2), 173–189. https://doi.org/10.1016/j.lithos.2008.07.010
	Scruggs, M. A., & Putirka, K. D. (2018). Eruption triggering by partial crystallization of mafic enclaves at Chaos Crags, Lassen Volcanic Center, California. American Mineralogist, 103(10), 1575–1590. https://doi.org/10.2138/am-2018-6058
Mt Mazama	Bacon, C. R. (1986). Magmatic inclusions in silicic and intermediate volcanic rocks. Journal of Geophysical Research, 91(B6), 6091. https://doi.org/10.1029/JB091iB06p06091
	Bacon, C. R., & Druitt, T. H. (1988). Compositional evolution of the zoned calcalkaline magma chamber of Mount Mazama, Crater Lake, Oregon. Contributions to Mineralogy and Petrology, 98(2), 224–256. https://doi.org/10.1007/BF00402114
	Druitt, T. H., & Bacon, C. R. (1989). Petrology of the zoned calcalkaline magma chamber of Mount Mazama, Crater Lake, Oregon. Contributions to Mineralogy and Petrology, 101(2), 245–259. https://doi.org/10.1007/BF00375310
Soufriere Hills	Murphy, M. D., Sparks, R. S. J., Barclay, J., Carroll, M. R., & Brewer, T. S. (2000). Remobilization of Andesite Magma by Intrusion of Mafic Magma at the Soufriere Hills Volcano, Montserrat, West Indies. Journal of Petrology, 41(1), 21–42. https://doi.org/10.1093/petrology/41.1.21
	Plail, M., Barclay, J., Humphreys, M. C. S., Edmonds, M., Herd, R. A., & Christopher, T. E. (2014). Chapter 18 Characterization of mafic enclaves in the erupted products of Soufrière Hills Volcano, Montserrat, 2009 to 2010. Geological Society, London, Memoirs, 39(1), 343–360. https://doi.org/10.1144/M39.18
	Plail, M., Edmonds, M., Woods, A. W., Barclay, J., Humphreys, M. C. S., Herd, R. A., & Christopher, T. (2018). Mafic enclaves record syn-eruptive basalt intrusion and mixing. Earth and Planetary Science Letters, 484, 30–40. https://doi.org/10.1016/j.epsl.2017.11.033
Unzen	Chen, C.-H., Nakada, S., Shieh, Y.-N., & DePaolo, D. J. (1999). The Sr, Nd and O isotopic studies of the 1991–1995 eruption at Unzen, Japan. Journal of Volcanology and Geothermal Research, 89(1–4), 243–253. https://doi.org/10.1016/S0377-0273(99)00002-5
	Browne, B. L., Eichelberger, J. C., Patino, L. C., Vogel, T. A., Dehn, J., Uto, K., & Hoshizumi, H. (2006). Generation of Porphyritic and Equigranular Mafic Enclaves During Magma Recharge Events at Unzen Volcano, Japan. Journal of Petrology, 47(2), 301–328. https://doi.org/10.1093/petrology/egi076
	Botcharnikov, R. E., Holtz, F., Almeev, R. R., Sato, H., & Behrens, H. (2008). Storage conditions and evolution of andesitic magma prior to the 1991–95 eruption of Unzen volcano: Constraints from natural samples and phase equilibria experiments. Journal of Volcanology and Geothermal Research, 175(1), 168–180. https://doi.org/10.1016/j.jvolgeores.2008.03.026
PCC Eruptive Histroy	EarthChem (GEOROC)
Regional SVZ Data	EarthChem (GEOROC and PETDB)

[truncated: 1 more sheets: 1K_Comp Gap Refs]
